# Supplementary material for: The oncogenicity of tumor-derived mutant p53 is enhanced by the recruitment of PLK3
Source: Nat Commun. 2021 Jan 29;12:704. doi: 10.1038/s41467-021-20928-8 (PMC7846773; doi:10.1038/s41467-021-20928-8)
Supplement: Supplementary file 3 — Supplementary Data 1 [file 41467_2021_20928_MOESM3_ESM.xlsx]

## Sheet: Sheet1
Supplemetary Table 1. Abbreviated list of genes that are activated by p53-R273H and require an intact transactivation domain.
Name	Vector	p53-R273H	p53-R273H 22/23	Fold change (Vector to p53-R273H)	Fold change (p53-R273H to p53-R273H/22/23)	Source Sequence	/note
AATK	-1.61028	-1.00646	-1.45799	1.519 up	1.367 down	NC_000017	apoptosis-associated tyrosine kinase, Derived by automated computational analysis using gene prediction method: BestRefseq.
ANXA10	-3.8832	-2.8501	-3.45778	2.046 up	1.523 down	NC_000004	annexin A10, Derived by automated computational analysis using gene prediction method: BestRefseq.
CCL20	-1.37363	-0.4566	-1.59947	1.888 up	2.208 down	NC_000002	chemokine (C-C motif) ligand 20, Derived by automated computational analysis using gene prediction method: BestRefseq.
CCNA2	6.27303	6.28945	6.34987	1.511 up	1.342 down	NC_000004	cyclin A2, Derived by automated computational analysis using gene prediction method: BestRefseq.
CCND2	-1.01122	0.65749	-0.7276	3.179 up	2.611 down	NC_000012	cyclin D2, Derived by automated computational analysis using gene prediction method: BestRefseq.
CDH26	-4.47964	-2.8914	-3.37396	3.006 up	1.397 down	NC_000020	cadherin 26, Derived by automated computational analysis using gene prediction method: BestRefseq.
CHEK1	4.61846	4.59208	4.34946	2.018 up	1.204 down	NC_000011	checkpoint kinase 1, Derived by automated computational analysis using gene prediction method: BestRefseq.
DLK1	-3.8569	-2.95101	-4.16745	1.873 up	2.323 down	NC_000014	delta-like 1 homolog (Drosophila), Derived by automated computational analysis using gene prediction method: BestRefseq.
DNER	-0.96254	1.71986	-1.33277	6.419 up	8.297 down	NC_000002	delta/notch-like EGF repeat containing, Derived by automated computational analysis using gene prediction method: BestRefseq.
EGR1	4.44341	5.04624	4.10736	1.518 up	1.917 down	NC_000005	early growth response 1, Derived by automated computational analysis using gene prediction method: BestRefseq.
EGR2	-2.9104	-1.56359	-2.37275	2.543 up	1.752 down	NC_000010	early growth response 2, Derived by automated computational analysis using gene prediction method: BestRefseq.
FGF14	-3.47349	-2.87705	-3.17625	1.511 up	1.230 down	NC_000013	fibroblast growth factor 14, Derived by automated computational analysis using gene prediction method: BestRefseq.
FOXN4	-4.5498	-3.55231	-4.63763	1.996 up	2.121 down	NC_000012	forkhead box N4, Derived by automated computational analysis using gene prediction method: BestRefseq.
GDF15	2.61855	3.46245	1.88018	1.794 up	2.994 down	NC_000019	growth differentiation factor 15, Derived by automated computational analysis using gene prediction method: BestRefseq.
GDF6	-0.34021	0.98237	-1.48708	2.501 up	5.538 down	NC_000008	growth differentiation factor 6, Derived by automated computational analysis using gene prediction method: BestRefseq.
GH2	-5.04995	-2.79383	-3.57573	4.777 up	1.719 down	NC_000017	growth hormone 2, Derived by automated computational analysis using gene prediction method: BestRefseq.
IGFBP2	-2.1975	-0.50556	-1.17711	3.230 up	1.592 down	NC_000002	insulin-like growth factor binding protein 2, 36kDa; Derived by automated computational analysis using gene prediction method: BestRefseq.
IL10RA	-5.82696	-5.19935	-5.89229	1.545 up	1.616 down	NC_000011	interleukin 10 receptor, alpha; Derived by automated computational analysis using gene prediction method: BestRefseq.
IL11	-2.57968	0.19131	-1.10365	6.825 up	2.453 down	NC_000019	interleukin 11, Derived by automated computational analysis using gene prediction method: BestRefseq.
IL18	-3.10755	-2.50121	-2.94238	1.522 up	1.357 down	NC_000011	interleukin 18 (interferon-gamma-inducing factor), Derived by automated computational analysis using gene prediction method: BestRefseq.
IL18R1	-2.68105	-1.24777	-2.50394	2.700 up	2.388 down	NC_000002	interleukin 18 receptor 1, Derived by automated computational analysis using gene prediction method: BestRefseq.
IL1R1	-1.5907	0.11515	-1.37232	3.262 up	2.803 down	NC_000002	interleukin 1 receptor, type I; Derived by automated computational analysis using gene prediction method: BestRefseq.
ITGBL1	-4.47322	-2.97194	-3.58394	2.830 up	1.528 down	NC_000013	integrin, beta-like 1 (with EGF-like repeat domains); Derived by automated computational analysis using gene prediction method: BestRefseq.
KLF1	-4.02929	-3.03933	-4.12465	1.986 up	2.121 down	NC_000019	Kruppel-like factor 1 (erythroid), Derived by automated computational analysis using gene prediction method: BestRefseq.
KLF14	-1.20635	-0.16057	-0.99038	2.064 up	1.777 down	NC_000007	Kruppel-like factor 14, Derived by automated computational analysis using gene prediction method: BestRefseq.
KLF2	4.00822	4.64209	3.76379	1.551 up	1.838 down	NC_000019	Kruppel-like factor 2 (lung), Derived by automated computational analysis using gene prediction method: BestRefseq.
L1CAM	-5.17868	-4.20455	-4.73262	1.964 up	1.441 down	NC_000023	L1 cell adhesion molecule, Derived by automated computational analysis using gene prediction method: BestRefseq.
MCAM	-1.27351	-0.37143	-0.53476	1.868 up	1.119 down	NC_000011	melanoma cell adhesion molecule, Derived by automated computational analysis using gene prediction method: BestRefseq.
METTL7A	-3.4641	-2.70635	-2.89075	1.690 up	1.136 down	NC_000012	methyltransferase like 7A, Derived by automated computational analysis using gene prediction method: BestRefseq.
NFKB2	6.09527	5.68353	5.96545	1.530 up	1.215 down	NC_000010	nuclear factor of kappa light polypeptide gene enhancer in B-cells 2 (p49/p100), Derived by automated computational analysis using gene prediction method: BestRefseq.
NKX2-1	-0.14126	0.66525	0.3173	1.748 up	1.272 down	NC_000014	NK2 homeobox 1, Derived by automated computational analysis using gene prediction method: BestRefseq.
NTRK1	-5.13431	-3.52274	-3.97038	3.055 up	1.363 down	NC_000001	neurotrophic tyrosine kinase, receptor, type 1; Derived by automated computational analysis using gene prediction method: BestRefseq.
NXF3	-6.14521	-4.05505	-4.60888	4.257 up	1.467 down	NC_000023	nuclear RNA export factor 3, Derived by automated computational analysis using gene prediction method: BestRefseq.
PALM3	1.75513	2.5686	1.90747	1.757 up	1.581 down	NC_000019	paralemmin 3, Derived by automated computational analysis using gene prediction method: BestRefseq.
PTTG2	-1.85996	-1.2538	-2.19135	1.522 up	1.915 down	NC_000004	pituitary tumor-transforming 2, Derived by automated computational analysis using gene prediction method: BestRefseq.
RBP3	-5.32865	-3.80606	-5.08013	2.873 up	2.418 down	NC_000010	retinol binding protein 3, interstitial; Derived by automated computational analysis using gene prediction method: BestRefseq.
RFX4	-5.01033	-4.37632	-5.01397	1.551 up	1.555 down	NC_000012	regulatory factor X, 4 (influences HLA class II expression); Derived by automated computational analysis using gene prediction method: BestRefseq.
ROBO2	-1.72526	0.69761	-0.80155	5.362 up	2.826 down	NC_000003	roundabout, axon guidance receptor, homolog 2 (Drosophila); Derived by automated computational analysis using gene prediction method: BestRefseq.
SDC1	1.89474	2.56886	0.98569	1.595 up	2.996 down	NC_000002	syndecan 1, Derived by automated computational analysis using gene prediction method: BestRefseq.
SHH	-0.16129	1.2474	-0.29235	2.654 up	2.907 down	NC_000007	sonic hedgehog, Derived by automated computational analysis using gene prediction method: BestRefseq.
SIM2	-2.30638	-1.35203	-1.61568	1.937 up	1.200 down	NC_000021	single-minded homolog 2 (Drosophila), Derived by automated computational analysis using gene prediction method: BestRefseq.
SLA2	-3.39076	-2.53923	-3.3354	1.804 up	1.736 down	NC_000020	Src-like-adaptor 2, Derived by automated computational analysis using gene prediction method: BestRefseq.
SNAI1	-0.15739	0.6849	-0.19675	1.792 up	1.842 down	NC_000020	snail homolog 1 (Drosophila), Derived by automated computational analysis using gene prediction method: BestRefseq.
SOX30	-3.5054	-2.5135	-2.79005	1.988 up	1.211 down	NC_000005	SRY (sex determining region Y)-box 30, Derived by automated computational analysis using gene prediction method: BestRefseq.
TACR1	-3.97766	-3.00148	-4.0868	1.967 up	2.121 down	NC_000002	tachykinin receptor 1, Derived by automated computational analysis using gene prediction method: BestRefseq.
TACR3	-4.40744	-3.36999	-4.06107	2.052 up	1.614 down	NC_000004	tachykinin receptor 3, Derived by automated computational analysis using gene prediction method: BestRefseq.
TERT	1.40677	1.0321	-0.24268	1.596 up	2.419 down	NC_000005	telomerase reverse transcriptase, Derived by automated computational analysis using gene prediction method: BestRefseq.
WNT16	3.12169	3.82057	1.72617	1.623 up	4.270 down	NC_000007	wingless-type MMTV integration site family, member 16; Derived by automated computational analysis using gene prediction method: BestRefseq.
WNT9A	1.78928	2.60396	0.95677	1.758 up	3.132 down	NC_000001	wingless-type MMTV integration site family, member 9A; Derived by automated computational analysis using gene prediction method: BestRefseq.
