# Supplementary material for: The oncogenicity of tumor-derived mutant p53 is enhanced by the recruitment of PLK3
Source: Nat Commun. 2021 Jan 29;12:704. doi: 10.1038/s41467-021-20928-8 (PMC7846773; doi:10.1038/s41467-021-20928-8)
Supplement: Supplementary file 4 — Supplementary Data 2 [file 41467_2021_20928_MOESM4_ESM.xlsx]

## Sheet: Sheet1
Supplementary Table 2. Complete list of genes that are activated by p53-R273H and require an intact transactivation domain.
Name	Vector	p53-R273H	p53-R273H 22/23	Fold change (Vector to p53-R273H)	Fold change (p53-R273H to p53-R273H/22/23)	Source Sequence	/note
AATK	-1.61028	-1.00646	-1.45799	1.519 up	1.367 down	NC_000017	apoptosis-associated tyrosine kinase, Derived by automated computational analysis using gene prediction method: BestRefseq.
ABCC9	-6.08251	-4.5486	-6.18054	2.895 up	3.099 down	NC_000012	ATP-binding cassette, sub-family C (CFTR/MRP), member 9; Derived by automated computational analysis using gene prediction method: BestRefseq.
ABCG2	-1.91862	-1.32179	-2.96358	1.512 up	3.120 down	NC_000004	ATP-binding cassette, sub-family G (WHITE), member 2; Derived by automated computational analysis using gene prediction method: BestRefseq.
ABHD12B	-2.70838	-2.04143	-2.42067	1.587 up	1.300 down	NC_000014	abhydrolase domain containing 12B, Derived by automated computational analysis using gene prediction method: BestRefseq.
ADAM32	-2.0505	-1.36838	-1.87272	1.604 up	1.418 down	NC_000008	ADAM metallopeptidase domain 32, Derived by automated computational analysis using gene prediction method: BestRefseq.
ADAMTS7	-3.38285	-2.63479	-3.57627	1.679 up	1.920 down	NC_000015	ADAM metallopeptidase with thrombospondin type 1 motif, 7; Derived by automated computational analysis using gene prediction method: BestRefseq.
ADAMTS8	-5.28212	-4.18129	-5.41849	2.144 up	2.357 down	NC_000011	ADAM metallopeptidase with thrombospondin type 1 motif, 8; Derived by automated computational analysis using gene prediction method: BestRefseq.
ADH1B	-5.08006	-4.17804	-5.17541	1.868 up	1.996 down	NC_000004	alcohol dehydrogenase 1B (class I), beta polypeptide; Derived by automated computational analysis using gene prediction method: BestRefseq.
AGTR1	-3.10964	-1.75484	-2.07516	2.557 up	1.248 down	NC_000003	angiotensin II receptor, type 1; Derived by automated computational analysis using gene prediction method: BestRefseq.
ALOXE3	-3.7079	-2.57845	-3.43305	2.187 up	1.808 down	NC_000017	arachidonate lipoxygenase 3, Derived by automated computational analysis using gene prediction method: BestRefseq.
ANGPTL3	-4.37409	-3.51125	-4.40222	1.818 up	1.854 down	NC_000001	angiopoietin-like 3, Derived by automated computational analysis using gene prediction method: BestRefseq.
ANKRD20A2	-2.28699	-0.08169	-2.42022	4.611 up	5.057 down	NC_000009	ankyrin repeat domain 20 family, member A2; Derived by automated computational analysis using gene prediction method: BestRefseq.
ANKRD22	-3.12387	-2.09077	-3.22945	2.046 up	2.201 down	NC_000010	ankyrin repeat domain 22, Derived by automated computational analysis using gene prediction method: BestRefseq.
ANKRD30A	-5.64554	-4.90656	-5.99643	1.668 up	2.128 down	NC_000010	ankyrin repeat domain 30A, Derived by automated computational analysis using gene prediction method: BestRefseq.
ANKRD39	4.22066	5.01668	4.19153	1.736 up	1.771 down	NC_000002	ankyrin repeat domain 39, Derived by automated computational analysis using gene prediction method: BestRefseq.
ANKRD45	-1.01336	-0.37021	-1.12873	1.561 up	1.691 down	NC_000001	ankyrin repeat domain 45, Derived by automated computational analysis using gene prediction method: BestRefseq.
ANO9	-4.49409	-3.22892	-3.53172	2.403 up	1.233 down	NC_000011	anoctamin 9, Derived by automated computational analysis using gene prediction method: BestRefseq.
ANXA10	-3.8832	-2.8501	-3.45778	2.046 up	1.523 down	NC_000004	annexin A10, Derived by automated computational analysis using gene prediction method: BestRefseq.
APOBR	-5.38838	-3.69789	-5.19379	3.227 up	2.820 down	NC_000016	apolipoprotein B receptor, Derived by automated computational analysis using gene prediction method: BestRefseq.
APOC1	3.08526	3.81899	3.62635	1.662 up	1.142 down	NC_000019	apolipoprotein C-I, Derived by automated computational analysis using gene prediction method: BestRefseq.
AQP7	-3.50281	-2.64214	-3.91095	1.815 up	2.409 down	NC_000009	aquaporin 7, Derived by automated computational analysis using gene prediction method: BestRefseq.
AQP7P1	-2.04424	-1.22602	-2.52759	1.763 up	2.464 down	NC_000009	aquaporin 7 pseudogene 1, Derived by automated computational analysis using gene prediction method: BestRefseq.
AQP7P3	-2.49235	-0.79253	-1.21716	3.248 up	1.342 down	NC_000009	aquaporin 7 pseudogene 3, Derived by automated computational analysis using gene prediction method: BestRefseq.
ARHGDIG	-1.37092	-0.59102	-1.07895	1.717 up	1.402 down	NC_000016	Rho GDP dissociation inhibitor (GDI) gamma, Derived by automated computational analysis using gene prediction method: BestRefseq.
ARL13A	-2.68153	-1.64772	-2.96279	2.047 up	2.488 down	NC_000023	ADP-ribosylation factor-like 13A, Derived by automated computational analysis using gene prediction method: BestRefseq.
ARPC4-TTLL3	0.08141	0.68697	0.39399	1.521 up	1.225 down	NC_000003	ARPC4-TTLL3 readthrough, Derived by automated computational analysis using gene prediction method: BestRefseq.
ATOX1	8.63761	9.24142	8.95537	1.519 up	1.219 down	NC_000005	ATX1 antioxidant protein 1 homolog (yeast), Derived by automated computational analysis using gene prediction method: BestRefseq.
ATP1A1OS	-0.111	0.99723	0.21853	2.155 up	1.715 down	NC_000001	ATP1A1 opposite strand, Derived by automated computational analysis using gene prediction method: BestRefseq.
B3GALT5	-3.78573	-2.78658	-3.38112	1.998 up	1.509 down	NC_000021	UDP-Gal:betaGlcNAc beta 1,3-galactosyltransferase, polypeptide 5; Derived by automated computational analysis using gene prediction method: BestRefseq.
BAALC	-2.67428	-1.97803	-2.74343	1.620 up	1.699 down	NC_000008	brain and acute leukemia, cytoplasmic; Derived by automated computational analysis using gene prediction method: BestRefseq.
BACE2	-1.23344	0.44574	-2.37297	3.202 up	7.055 down	NC_000021	beta-site APP-cleaving enzyme 2, Derived by automated computational analysis using gene prediction method: BestRefseq.
BAMBI	-2.78539	-1.84737	-2.15153	1.915 up	1.234 down	NC_000010	BMP and activin membrane-bound inhibitor homolog (Xenopus laevis), Derived by automated computational analysis using gene prediction method: BestRefseq.
BCAS1	-4.70951	-3.11314	-4.81312	3.023 up	3.248 down	NC_000020	breast carcinoma amplified sequence 1, Derived by automated computational analysis using gene prediction method: BestRefseq.
BCHE	-4.26348	-2.70582	-4.19012	2.943 up	2.797 down	NC_000003	butyrylcholinesterase, Derived by automated computational analysis using gene prediction method: BestRefseq.
BEX4	3.88308	4.5444	3.92077	1.581 up	1.540 down	NC_000023	brain expressed, X-linked 4; Derived by automated computational analysis using gene prediction method: BestRefseq.
BHLHA15	-2.60757	-1.27655	-2.12772	2.515 up	1.803 down	NC_000007	basic helix-loop-helix family, member a15; Derived by automated computational analysis using gene prediction method: BestRefseq.
BMP7	-4.28036	-2.37504	-3.21491	3.745 up	1.789 down	NC_000020	bone morphogenetic protein 7, Derived by automated computational analysis using gene prediction method: BestRefseq.
BOLL	-3.66375	-2.94158	-3.27373	1.649 up	1.258 down	NC_000002	bol, boule-like (Drosophila); Derived by automated computational analysis using gene prediction method: BestRefseq.
BTBD16	-4.4703	-3.48341	-4.57306	1.981 up	2.128 down	NC_000010	BTB (POZ) domain containing 16, Derived by automated computational analysis using gene prediction method: BestRefseq.
C10orf131	-2.73954	-1.92999	-2.82518	1.752 up	1.859 down	NC_000010	chromosome 10 open reading frame 131, Derived by automated computational analysis using gene prediction method: BestRefseq.
C10orf85	-4.8792	-3.93421	-4.93899	1.925 up	2.006 down	NC_000010	Derived by automated computational analysis using gene prediction method: GNOMON. Supporting evidence includes similarity to: 2 mRNAs, 9 ESTs, 1 Protein
C11orf70	2.36977	3.24566	3.02706	1.835 up	1.163 down	NC_000011	chromosome 11 open reading frame 70, Derived by automated computational analysis using gene prediction method: BestRefseq.
C15orf38-AP3S2	-1.66263	-0.63424	-2.34411	2.039 up	3.271 down	NC_000015	C15orf38-AP3S2 readthrough, Derived by automated computational analysis using gene prediction method: BestRefseq.
C16orf11	-4.68534	-3.36311	-4.77336	2.500 up	2.657 down	NC_000016	chromosome 16 open reading frame 11, Derived by automated computational analysis using gene prediction method: BestRefseq.
C16orf96	-4.10433	-3.5161	-3.99752	1.503 up	1.396 down	NC_000016	chromosome 16 open reading frame 96, Derived by automated computational analysis using gene prediction method: BestRefseq.
C17orf50	-2.93567	-2.30573	-3.00481	1.547 up	1.623 down	NC_000017	chromosome 17 open reading frame 50, Derived by automated computational analysis using gene prediction method: BestRefseq.
C17orf82	-0.52059	0.13564	-0.23605	1.575 up	1.293 down	NC_000017	chromosome 17 open reading frame 82, Derived by automated computational analysis using gene prediction method: BestRefseq.
C19orf73	-0.05551	0.88477	-0.24976	1.918 up	2.195 down	NC_000019	chromosome 19 open reading frame 73, Derived by automated computational analysis using gene prediction method: BestRefseq.
C1QTNF5	-3.44795	-1.60844	-1.98138	3.578 up	1.294 down	NC_000011	C1q and tumor necrosis factor related protein 5, Derived by automated computational analysis using gene prediction method: BestRefseq.
C20orf195	-0.26794	0.87374	-0.11225	2.206 up	1.980 down	NC_000020	chromosome 20 open reading frame 195, Derived by automated computational analysis using gene prediction method: BestRefseq.
C2orf50	-1.46523	-0.78053	-0.98138	1.607 up	1.149 down	NC_000002	chromosome 2 open reading frame 50, Derived by automated computational analysis using gene prediction method: BestRefseq.
C2orf66	-1.32963	-0.24869	-1.15251	2.115 up	1.871 down	NC_000002	chromosome 2 open reading frame 66, Derived by automated computational analysis using gene prediction method: BestRefseq.
C3orf35	-1.32786	-0.60388	-1.86823	1.651 up	2.402 down	NC_000003	chromosome 3 open reading frame 35, Derived by automated computational analysis using gene prediction method: BestRefseq.
C3orf49	-3.23206	-2.57512	-3.34742	1.576 up	1.707 down	NC_000003	chromosome 3 open reading frame 49, Derived by automated computational analysis using gene prediction method: BestRefseq.
CACNA1E	-6.69255	-5.78812	-6.76413	1.871 up	1.967 down	NC_000001	calcium channel, voltage-dependent, R type, alpha 1E subunit; Derived by automated computational analysis using gene prediction method: BestRefseq.
CBFA2T3	-3.88462	-3.05975	-3.95198	1.771 up	1.856 down	NC_000016	core-binding factor, runt domain, alpha subunit 2; translocated to, 3; Derived by automated computational analysis using gene prediction method: BestRefseq.
CC2D2B	-3.92168	-2.70959	-3.66949	2.316 up	1.945 down	NC_000010	coiled-coil and C2 domain containing 2B, Derived by automated computational analysis using gene prediction method: BestRefseq.
CCDC169-SOHLH2	-4.50012	-0.70376	-3.37755	13.893 up	6.381 down	NC_000013	CCDC169-SOHLH2 readthrough, Derived by automated computational analysis using gene prediction method: BestRefseq.
CCL20	-1.37363	-0.4566	-1.59947	1.888 up	2.208 down	NC_000002	chemokine (C-C motif) ligand 20, Derived by automated computational analysis using gene prediction method: BestRefseq.
CCNA2	6.27303	6.28945	6.34987	1.511 up	1.342 down	NC_000004	cyclin A2, Derived by automated computational analysis using gene prediction method: BestRefseq.
CCND2	-1.01122	0.65749	-0.7276	3.179 up	2.611 down	NC_000012	cyclin D2, Derived by automated computational analysis using gene prediction method: BestRefseq.
CD19	-3.2171	-2.27231	-2.86788	1.924 up	1.511 down	NC_000016	CD19 molecule, Derived by automated computational analysis using gene prediction method: BestRefseq.
CD200	-1.42441	1.20138	0.65501	6.172 up	1.460 down	NC_000003	CD200 molecule, Derived by automated computational analysis using gene prediction method: BestRefseq.
CD36	-4.40291	-2.87994	-3.33981	2.873 up	1.375 down	NC_000007	CD36 molecule (thrombospondin receptor), Derived by automated computational analysis using gene prediction method: BestRefseq.
CD72	-0.60689	0.47329	-0.18214	2.114 up	1.575 down	NC_000009	CD72 molecule, Derived by automated computational analysis using gene prediction method: BestRefseq.
CDH26	-4.47964	-2.8914	-3.37396	3.006 up	1.397 down	NC_000020	cadherin 26, Derived by automated computational analysis using gene prediction method: BestRefseq.
CELF4	-4.42758	-3.72235	-4.23983	1.630 up	1.431 down	NC_000018	CUGBP, Elav-like family member 4; Derived by automated computational analysis using gene prediction method: BestRefseq.
CETN4P	-1.59318	-0.7708	-1.0051	1.768 up	1.176 down	NC_000004	centrin EF-hand protein 4, pseudogene; Derived by automated computational analysis using gene prediction method: BestRefseq.
CFHR3	-3.88237	-3.02862	-3.47695	1.807 up	1.364 down	NC_000001	complement factor H-related 3, Derived by automated computational analysis using gene prediction method: BestRefseq.
CFHR4	-2.33067	-1.28017	-1.79956	2.071 up	1.433 down	NC_000001	complement factor H-related 4, Derived by automated computational analysis using gene prediction method: BestRefseq.
CGB	-3.1957	-2.45719	-3.09987	1.668 up	1.561 down	NC_000019	chorionic gonadotropin, beta polypeptide; Derived by automated computational analysis using gene prediction method: BestRefseq.
CGB1	-3.31233	-2.50867	-3.11493	1.745 up	1.522 down	NC_000019	chorionic gonadotropin, beta polypeptide 1; Derived by automated computational analysis using gene prediction method: BestRefseq.
CGB2	-3.38448	-2.44423	-3.69645	1.918 up	2.382 down	NC_000019	chorionic gonadotropin, beta polypeptide 2; Derived by automated computational analysis using gene prediction method: BestRefseq.
CHADL	-5.08722	-4.43826	-5.17458	1.568 up	1.665 down	NC_000022	chondroadherin-like, Derived by automated computational analysis using gene prediction method: BestRefseq.
CHEK1	4.61846	4.59208	4.34946	2.018 up	1.204 down	NC_000011	checkpoint kinase 1, Derived by automated computational analysis using gene prediction method: BestRefseq.
CHRM5	-4.54245	-3.71985	-4.67148	1.768 up	1.934 down	NC_000015	cholinergic receptor, muscarinic 5; Derived by automated computational analysis using gene prediction method: BestRefseq.
CIB3	-3.11562	-2.22054	-2.68724	1.859 up	1.381 down	NC_000019	calcium and integrin binding family member 3, Derived by automated computational analysis using gene prediction method: BestRefseq.
CIITA	-4.67085	-3.21059	-5.7306	2.751 up	5.735 down	NC_000016	class II, major histocompatibility complex, transactivator; Derived by automated computational analysis using gene prediction method: BestRefseq.
CLDN16	-3.02932	-2.26968	-3.60774	1.693 up	2.528 down	NC_000003	claudin 16, Derived by automated computational analysis using gene prediction method: BestRefseq.
CLDN18	-2.58417	-1.30139	-2.01081	2.433 up	1.635 down	NC_000003	claudin 18, Derived by automated computational analysis using gene prediction method: BestRefseq.
CNIH2	2.1199	2.90017	2.39794	1.717 up	1.416 down	NC_000011	cornichon homolog 2 (Drosophila), Derived by automated computational analysis using gene prediction method: BestRefseq.
COL11A1	-6.33934	-2.48025	-5.80315	14.511 up	10.006 down	NC_000001	collagen, type XI, alpha 1; Derived by automated computational analysis using gene prediction method: BestRefseq.
COL1A1	-0.72689	0.44705	-0.96682	2.256 up	2.664 down	NC_000017	collagen, type I, alpha 1; Derived by automated computational analysis using gene prediction method: BestRefseq.
COL9A2	-4.96264	-4.34308	-4.54394	1.536 up	1.149 down	NC_000001	collagen, type IX, alpha 2; Derived by automated computational analysis using gene prediction method: BestRefseq.
COL9A3	-1.89022	-0.96293	-2.01127	1.901 up	2.068 down	NC_000020	collagen, type IX, alpha 3; Derived by automated computational analysis using gene prediction method: BestRefseq.
COMP	-0.76535	0.07508	-1.62084	1.790 up	3.239 down	NC_000019	cartilage oligomeric matrix protein, Derived by automated computational analysis using gene prediction method: BestRefseq.
CPED1	-3.09296	-2.25032	-3.37785	1.793 up	2.184 down	NC_000007	cadherin-like and PC-esterase domain containing 1, Derived by automated computational analysis using gene prediction method: BestRefseq.
CPT1C	-4.1688	-3.35275	-3.80179	1.760 up	1.365 down	NC_000019	carnitine palmitoyltransferase 1C, Derived by automated computational analysis using gene prediction method: BestRefseq.
CR1L	-4.68781	-3.95942	-4.75386	1.656 up	1.734 down	NC_000001	complement component (3b/4b) receptor 1-like, Derived by automated computational analysis using gene prediction method: BestRefseq.
CRB1	-5.93153	-4.36204	-5.56773	2.968 up	2.306 down	NC_000001	crumbs homolog 1 (Drosophila), Derived by automated computational analysis using gene prediction method: BestRefseq.
CRIP1	1.53319	3.51975	2.38784	3.962 up	2.191 down	NC_000014	cysteine-rich protein 1 (intestinal), Derived by automated computational analysis using gene prediction method: BestRefseq.
CRLF1	-1.24639	-0.52386	-2.99438	1.650 up	5.542 down	NC_000019	cytokine receptor-like factor 1, Derived by automated computational analysis using gene prediction method: BestRefseq.
CRYAA	-2.98185	-1.94875	-3.03016	2.046 up	2.116 down	NC_000021	crystallin, alpha A; Derived by automated computational analysis using gene prediction method: BestRefseq.
CSDC2	-2.75124	-1.80229	-1.96367	1.930 up	1.118 down	NC_000022	cold shock domain containing C2, RNA binding; Derived by automated computational analysis using gene prediction method: BestRefseq.
CSHL1	-4.83067	-2.08908	-3.35961	6.688 up	2.412 down	NC_000017	chorionic somatomammotropin hormone-like 1, Derived by automated computational analysis using gene prediction method: BestRefseq.
CST7	-2.32658	-1.418	-2.74343	1.877 up	2.506 down	NC_000020	cystatin F (leukocystatin), Derived by automated computational analysis using gene prediction method: BestRefseq.
CTAGE15P	-4.95457	-3.81194	-4.57493	2.207 up	1.697 down	NC_000007	CTAGE family, member 15, pseudogene; Derived by automated computational analysis using gene prediction method: BestRefseq.
CTXN2	-1.86923	-1.16215	-1.47104	1.632 up	1.238 down	NC_000015	cortexin 2, Derived by automated computational analysis using gene prediction method: BestRefseq.
CXADR	1.42178	2.3732	2.21039	1.933 up	1.119 down	NC_000021	coxsackie virus and adenovirus receptor, Derived by automated computational analysis using gene prediction method: BestRefseq.
CXXC1P1	-4.33201	-2.77025	-4.91211	2.952 up	4.413 down	NC_000023	CXXC finger protein 1 pseudogene 1, Derived by automated computational analysis using gene prediction method: BestRefseq.
CYBA	6.51271	7.14814	6.56098	1.553 up	1.502 down	NC_000016	cytochrome b-245, alpha polypeptide; Derived by automated computational analysis using gene prediction method: BestRefseq.
CYFIP1	5.11898	5.88131	5.42705	1.696 up	1.370 down	NC_000015	cytoplasmic FMR1 interacting protein 1, Derived by automated computational analysis using gene prediction method: BestRefseq.
DCT	-4.11604	-3.43212	-4.15328	1.606 up	1.648 down	NC_000013	dopachrome tautomerase, Derived by automated computational analysis using gene prediction method: BestRefseq.
DDN	-0.48651	0.11503	-0.60461	1.517 up	1.646 down	NC_000012	dendrin, Derived by automated computational analysis using gene prediction method: BestRefseq.
DDX11L9	-2.96662	-1.7065	-4.64113	2.395 up	7.645 down	NC_000015	DEAD/H (Asp-Glu-Ala-Asp/His) box helicase 11 like 9, Derived by automated computational analysis using gene prediction method: BestRefseq.
DDX43	-4.9031	-2.9965	-3.86194	3.749 up	1.821 down	NC_000006	DEAD (Asp-Glu-Ala-Asp) box polypeptide 43, Derived by automated computational analysis using gene prediction method: BestRefseq.
DIRAS1	1.23934	2.03664	0.62737	1.737 up	2.656 down	NC_000019	DIRAS family, GTP-binding RAS-like 1; Derived by automated computational analysis using gene prediction method: BestRefseq.
DLK1	-3.8569	-2.95101	-4.16745	1.873 up	2.323 down	NC_000014	delta-like 1 homolog (Drosophila), Derived by automated computational analysis using gene prediction method: BestRefseq.
DLL4	-3.94953	-2.64461	-4.37026	2.470 up	3.307 down	NC_000015	delta-like 4 (Drosophila), Derived by automated computational analysis using gene prediction method: BestRefseq.
DMBT1	-5.70999	-4.43898	-5.95489	2.413 up	2.859 down	NC_000010	deleted in malignant brain tumors 1, Derived by automated computational analysis using gene prediction method: BestRefseq.
DNAAF1	-3.63505	-2.92819	-3.3117	1.632 up	1.304 down	NC_000016	dynein, axonemal, assembly factor 1; Derived by automated computational analysis using gene prediction method: BestRefseq.
DNAH12	-5.37794	-4.23412	-4.9917	2.209 up	1.690 down	NC_000003	dynein, axonemal, heavy chain 12; Derived by automated computational analysis using gene prediction method: BestRefseq.
DNER	-0.96254	1.71986	-1.33277	6.419 up	8.297 down	NC_000002	delta/notch-like EGF repeat containing, Derived by automated computational analysis using gene prediction method: BestRefseq.
DPH3P1	1.59981	2.28614	2.04764	1.609 up	1.179 down	NC_000020	DPH3, KTI11 homolog (S. cerevisiae) pseudogene 1; Derived by automated computational analysis using gene prediction method: BestRefseq.
DPP4	-3.19958	-1.82617	-1.99377	2.590 up	1.123 down	NC_000002	dipeptidyl-peptidase 4, Derived by automated computational analysis using gene prediction method: BestRefseq.
EDNRB	-3.99408	-2.71631	-3.48417	2.424 up	1.702 down	NC_000013	endothelin receptor type B, Derived by automated computational analysis using gene prediction method: BestRefseq.
EFCAB8	-4.72676	-3.44847	-3.98813	2.425 up	1.453 down	NC_000020	Derived by automated computational analysis using gene prediction method: GNOMON. Supporting evidence includes similarity to: 6 ESTs
EFHC2	-0.7323	0.108	-1.55809	1.790 up	3.173 down	NC_000023	EF-hand domain (C-terminal) containing 2, Derived by automated computational analysis using gene prediction method: BestRefseq.
EGR1	4.44341	5.04624	4.10736	1.518 up	1.917 down	NC_000005	early growth response 1, Derived by automated computational analysis using gene prediction method: BestRefseq.
EGR2	-2.9104	-1.56359	-2.37275	2.543 up	1.752 down	NC_000010	early growth response 2, Derived by automated computational analysis using gene prediction method: BestRefseq.
EIF3C	5.13555	8.08672	4.42035	7.733 up	12.696 down	NC_000016	eukaryotic translation initiation factor 3, subunit C; Derived by automated computational analysis using gene prediction method: BestRefseq.
EMCN-IT3	-3.23829	-2.46759	-3.19597	1.706 up	1.656 down	NC_000004	EMCN intronic transcript 3 (non-protein coding), Derived by automated computational analysis using gene prediction method: BestRefseq.
EMID2	-4.31917	-2.43992	-3.42475	3.678 up	1.979 down	NC_000007	EMI domain containing 2, Derived by automated computational analysis using gene prediction method: BestRefseq.
EMR2	-5.15482	-4.49894	-4.7201	1.575 up	1.165 down	NC_000019	egf-like module containing, mucin-like, hormone receptor-like 2; Derived by automated computational analysis using gene prediction method: BestRefseq.
ENO4	-1.87876	-0.72352	-1.06557	2.227 up	1.267 down	NC_000010	enolase family member 4, Derived by automated computational analysis using gene prediction method: BestRefseq.
ENPP3	-3.75977	-2.61765	-3.39841	2.207 up	1.718 down	NC_000006	ectonucleotide pyrophosphatase/phosphodiesterase 3, Derived by automated computational analysis using gene prediction method: BestRefseq.
ENTPD1	-3.57145	-2.80294	-3.5782	1.703 up	1.711 down	NC_000010	ectonucleoside triphosphate diphosphohydrolase 1, Derived by automated computational analysis using gene prediction method: BestRefseq.
ENTPD8	-0.52888	0.18293	-0.81648	1.637 up	1.999 down	NC_000009	ectonucleoside triphosphate diphosphohydrolase 8, Derived by automated computational analysis using gene prediction method: BestRefseq.
EPB49	-1.01838	-0.31246	-0.68655	1.631 up	1.296 down	NC_000008	erythrocyte membrane protein band 4.9 (dematin), Derived by automated computational analysis using gene prediction method: BestRefseq.
EPHA6	-1.81718	-0.98371	-2.13681	1.781 up	2.223 down	NC_000003	EPH receptor A6, Derived by automated computational analysis using gene prediction method: BestRefseq.
EPN2-IT1	-1.3253	-0.72851	-2.25355	1.512 up	2.877 down	NC_000017	EPN2 intronic transcript 1 (non-protein coding), Derived by automated computational analysis using gene prediction method: BestRefseq.
EPX	-4.50575	-3.14644	-3.54169	2.565 up	1.315 down	NC_000017	eosinophil peroxidase, Derived by automated computational analysis using gene prediction method: BestRefseq.
EVX2	-4.43351	-2.09011	-4.24658	5.074 up	4.458 down	NC_000002	even-skipped homeobox 2, Derived by automated computational analysis using gene prediction method: BestRefseq.
FAM107B	-1.6747	0.26558	-0.73948	3.837 up	2.007 down	NC_000010	family with sequence similarity 107, member B; Derived by automated computational analysis using gene prediction method: BestRefseq.
FAM13C	-0.71278	0.09012	-0.22215	1.744 up	1.241 down	NC_000010	family with sequence similarity 13, member C; Derived by automated computational analysis using gene prediction method: BestRefseq.
FAM151B	-0.28203	0.64124	0.39509	1.896 up	1.186 down	NC_000005	family with sequence similarity 151, member B; Derived by automated computational analysis using gene prediction method: BestRefseq.
FAM157C	-4.00159	-1.41849	-4.47072	5.992 up	8.294 down	NC_000009	Derived by automated computational analysis using gene prediction method: GNOMON. Supporting evidence includes similarity to: 5 ESTs
FAM186A	-5.0809	-4.42964	-4.74282	1.570 up	1.242 down	NC_000012	family with sequence similarity 186, member A; Derived by automated computational analysis using gene prediction method: BestRefseq.
FAM197Y2	-4.72377	-3.85588	-5.38267	1.824 up	2.881 down	NC_000024	family with sequence similarity 197, Y-linked, member 2; Derived by automated computational analysis using gene prediction method: BestRefseq.
FAM197Y5	-4.72377	-3.85588	-5.38267	1.824 up	2.881 down	NC_000024	family with sequence similarity 197, Y-linked, member 5; Derived by automated computational analysis using gene prediction method: BestRefseq.
FAM205B	-5.71591	-4.94725	-6.03648	1.703 up	2.127 down	NC_000009	family with sequence similarity 205, member B; Derived by automated computational analysis using gene prediction method: BestRefseq.
FAM209B	-2.55196	-1.93855	-2.27179	1.529 up	1.259 down	NC_000020	family with sequence similarity 209, member B; Derived by automated computational analysis using gene prediction method: BestRefseq.
FAM218A	0.24356	0.95247	0.44489	1.634 up	1.421 down	NC_000004	family with sequence similarity 218, member A; Derived by automated computational analysis using gene prediction method: BestRefseq.
FAM220BP	-2.7157	-2.05988	-2.23388	1.575 up	1.128 down	NC_000009	Derived by automated computational analysis using gene prediction method: GNOMON. Supporting evidence includes similarity to: 2 Proteins
FAM225B	-1.7792	-0.3737	-1.50723	2.649 up	2.193 down	NC_000009	family with sequence similarity 225, member B (non-protein coding); Derived by automated computational analysis using gene prediction method: BestRefseq.
FAM226A	-5.88106	-3.72465	-4.69725	4.458 up	1.962 down	NC_000023	family with sequence similarity 226, member A (non-protein coding); Derived by automated computational analysis using gene prediction method: BestRefseq.
FAM226B	-5.88178	-4.05995	-5.20388	3.535 up	2.209 down	NC_000023	family with sequence similarity 226, member B (non-protein coding); Derived by automated computational analysis using gene prediction method: BestRefseq.
FAM3C	8.23928	8.93643	8.1343	1.621 up	1.743 down	NC_000007	family with sequence similarity 3, member C; Derived by automated computational analysis using gene prediction method: BestRefseq.
FAM5C	-4.36055	-2.78339	-3.53201	2.983 up	1.680 down	NC_000001	family with sequence similarity 5, member C; Derived by automated computational analysis using gene prediction method: BestRefseq.
FAM74A3	0.42275	1.06684	-0.37234	1.562 up	2.711 down	NC_000009	family with sequence similarity 74, member A3; Derived by automated computational analysis using gene prediction method: BestRefseq.
FAM83H	0.33263	1.0693	0.70008	1.666 up	1.291 down	NC_000008	family with sequence similarity 83, member H; Derived by automated computational analysis using gene prediction method: BestRefseq.
FGF14	-3.47349	-2.87705	-3.17625	1.511 up	1.230 down	NC_000013	fibroblast growth factor 14, Derived by automated computational analysis using gene prediction method: BestRefseq.
FLG	-7.50519	-5.06377	-6.57047	5.431 up	2.841 down	NC_000001	filaggrin, Derived by automated computational analysis using gene prediction method: BestRefseq.
FLJ34503	-4.91733	-3.88906	-4.5178	2.039 up	1.546 down	NC_000006	uncharacterized FLJ34503, Derived by automated computational analysis using gene prediction method: BestRefseq.
FLJ37035	-2.62615	-1.8518	-2.36743	1.710 up	1.429 down	NC_000010	uncharacterized LOC399821, Derived by automated computational analysis using gene prediction method: BestRefseq.
FLJ42875	-2.49347	-1.3791	-3.81254	2.165 up	5.401 down	NC_000001	uncharacterized LOC440556, Derived by automated computational analysis using gene prediction method: BestRefseq.
FLJ45983	-4.6649	-3.06163	-4.2375	3.038 up	2.259 down	NC_000010	uncharacterized LOC399717, Derived by automated computational analysis using gene prediction method: BestRefseq.
FLRT3	-2.9988	-1.80851	-2.59443	2.281 up	1.724 down	NC_000020	fibronectin leucine rich transmembrane protein 3, Derived by automated computational analysis using gene prediction method: BestRefseq.
FMN2	-6.23516	-3.81792	-5.2778	5.341 up	2.750 down	NC_000001	formin 2, Derived by automated computational analysis using gene prediction method: BestRefseq.
FNDC7	-5.08067	-4.30784	-5.16412	1.708 up	1.810 down	NC_000001	fibronectin type III domain containing 7, Derived by automated computational analysis using gene prediction method: BestRefseq.
FOXN4	-4.5498	-3.55231	-4.63763	1.996 up	2.121 down	NC_000012	forkhead box N4, Derived by automated computational analysis using gene prediction method: BestRefseq.
FRMPD1	-6.1637	-5.14545	-6.20729	2.025 up	2.087 down	NC_000009	FERM and PDZ domain containing 1, Derived by automated computational analysis using gene prediction method: BestRefseq.
FUT2	-2.22701	-1.09615	-1.79989	2.189 up	1.628 down	NC_000019	fucosyltransferase 2 (secretor status included), Derived by automated computational analysis using gene prediction method: BestRefseq.
FZD9	-2.55836	-1.04318	-1.87171	2.858 up	1.775 down	NC_000007	frizzled family receptor 9, Derived by automated computational analysis using gene prediction method: BestRefseq.
GABRG1	-3.34917	1.02218	0.05611	20.696 up	1.953 down	NC_000004	gamma-aminobutyric acid (GABA) A receptor, gamma 1; Derived by automated computational analysis using gene prediction method: BestRefseq.
GALNTL2	-4.83361	-4.11013	-4.94275	1.651 up	1.780 down	NC_000003	UDP-N-acetyl-alpha-D-galactosamine:polypeptide N-acetylgalactosaminyltransferase-like 2, Derived by automated computational analysis using gene prediction method: BestRefseq.
GDF15	2.61855	3.46245	1.88018	1.794 up	2.994 down	NC_000019	growth differentiation factor 15, Derived by automated computational analysis using gene prediction method: BestRefseq.
GDF6	-0.34021	0.98237	-1.48708	2.501 up	5.538 down	NC_000008	growth differentiation factor 6, Derived by automated computational analysis using gene prediction method: BestRefseq.
GGTA1P	-3.11665	-2.44158	-3.22892	1.596 up	1.725 down	NC_000009	glycoprotein, alpha-galactosyltransferase 1 pseudogene; Derived by automated computational analysis using gene prediction method: BestRefseq.
GH2	-5.04995	-2.79383	-3.57573	4.777 up	1.719 down	NC_000017	growth hormone 2, Derived by automated computational analysis using gene prediction method: BestRefseq.
GHRL	-2.80742	-1.16859	-1.84394	3.114 up	1.596 down	NC_000003	ghrelin/obestatin prepropeptide, Derived by automated computational analysis using gene prediction method: BestRefseq.
GJA1	-1.57634	-0.42061	-1.60675	2.227 up	2.275 down	NC_000006	gap junction protein, alpha 1, 43kDa; Derived by automated computational analysis using gene prediction method: BestRefseq.
GJA3	-2.50317	-1.89439	-2.27046	1.524 up	1.297 down	NC_000013	gap junction protein, alpha 3, 46kDa; Derived by automated computational analysis using gene prediction method: BestRefseq.
GNG3	-0.77539	0.35259	0.1942	2.185 up	1.116 down	NC_000011	guanine nucleotide binding protein (G protein), gamma 3; Derived by automated computational analysis using gene prediction method: BestRefseq.
GNGT1	0.0918	0.72546	0.39755	1.551 up	1.255 down	NC_000007	guanine nucleotide binding protein (G protein), gamma transducing activity polypeptide 1; Derived by automated computational analysis using gene prediction method: BestRefseq.
GOLGA6L2	-2.60118	-1.4648	-2.20758	2.198 up	1.673 down	NC_000015	Derived by automated computational analysis using gene prediction method: GNOMON. Supporting evidence includes similarity to: 1 EST, 2 Proteins
GOLGA6L7P	1.02449	2.14013	0.87581	2.166 up	2.402 down	NC_000015	golgin A6 family-like 7, pseudogene; Derived by automated computational analysis using gene prediction method: BestRefseq.
GOLGA8G	-5.10989	-3.50831	-3.69048	3.034 up	1.134 down	NC_000015	golgin A8 family, member G; Derived by automated computational analysis using gene prediction method: BestRefseq.
GPM6B	0.52802	1.39408	0.68963	1.822 up	1.629 down	NC_000023	glycoprotein M6B, Derived by automated computational analysis using gene prediction method: BestRefseq.
GPR132	-1.91239	-0.35178	-1.07431	2.949 up	1.650 down	NC_000014	G protein-coupled receptor 132, Derived by automated computational analysis using gene prediction method: BestRefseq.
GRM2	-4.73024	-3.77984	-4.17824	1.932 up	1.318 down	NC_000003	glutamate receptor, metabotropic 2; Derived by automated computational analysis using gene prediction method: BestRefseq.
GRM8	-4.07335	-2.00317	-2.70058	4.199 up	1.621 down	NC_000007	glutamate receptor, metabotropic 8; Derived by automated computational analysis using gene prediction method: BestRefseq.
GSG1L	-2.52142	-1.55535	-2.35939	1.953 up	1.745 down	NC_000016	GSG1-like, Derived by automated computational analysis using gene prediction method: BestRefseq.
GSTTP1	-3.46992	-2.77827	-3.49138	1.615 up	1.639 down	NC_000022	glutathione S-transferase theta pseudogene 1, Derived by automated computational analysis using gene prediction method: BestRefseq.
HAS2	-3.30812	-2.31622	-2.48476	1.988 up	1.123 down	NC_000008	hyaluronan synthase 2, Derived by automated computational analysis using gene prediction method: BestRefseq.
HCG23	0.83412	1.423	1.10753	1.504 up	1.244 down	NC_000006	HLA complex group 23 (non-protein coding), Derived by automated computational analysis using gene prediction method: BestRefseq.
HERC2P2	4.11949	4.76446	4.53438	1.563 up	1.172 down	NC_000015	hect domain and RLD 2 pseudogene 2, Derived by automated computational analysis using gene prediction method: BestRefseq.
HHIPL2	-1.12302	-0.2951	-0.78116	1.775 up	1.400 down	NC_000001	HHIP-like 2, Derived by automated computational analysis using gene prediction method: BestRefseq.
HHLA2	-4.22996	-2.90841	-4.25057	2.499 up	2.535 down	NC_000003	HERV-H LTR-associating 2, Derived by automated computational analysis using gene prediction method: BestRefseq.
HIST1H2AH	-1.97109	-0.78349	-1.24101	2.277 up	1.373 down	NC_000006	histone cluster 1, H2ah; Derived by automated computational analysis using gene prediction method: BestRefseq.
HIST1H2BL	-1.75283	0.24068	-0.3191	3.982 up	1.474 down	NC_000006	histone cluster 1, H2bl; Derived by automated computational analysis using gene prediction method: BestRefseq.
HIST1H2BO	-0.08608	0.65209	0.21152	1.668 up	1.357 down	NC_000006	histone cluster 1, H2bo; Derived by automated computational analysis using gene prediction method: BestRefseq.
HIST1H3G	0.22258	1.2329	1.03642	2.014 up	1.145 down	NC_000006	histone cluster 1, H3g; Derived by automated computational analysis using gene prediction method: BestRefseq.
HIST1H3J	-1.78476	-1.07194	-1.6559	1.639 up	1.498 down	NC_000006	histone cluster 1, H3j; Derived by automated computational analysis using gene prediction method: BestRefseq.
HIST1H4C	-1.72318	-1.13225	-1.83309	1.506 up	1.625 down	NC_000006	histone cluster 1, H4c; Derived by automated computational analysis using gene prediction method: BestRefseq.
HIST2H3D	-4.20493	-3.59895	-3.8871	1.522 up	1.221 down	NC_000001	histone cluster 2, H3d; Derived by automated computational analysis using gene prediction method: BestRefseq.
HLA-DRB1	-3.10591	-1.65784	-2.67942	2.728 up	2.030 down	NC_000006	major histocompatibility complex, class II, DR beta 1; Derived by automated computational analysis using gene prediction method: Curated Genomic.
HMCN2	-7.40844	-6.4212	-7.48735	1.982 up	2.093 down	NC_000009	Derived by automated computational analysis using gene prediction method: GNOMON. Supporting evidence includes similarity to: 1 mRNA, 35 ESTs, 2 Proteins
HNF4G	0.75258	1.42951	0.55171	1.598 up	1.837 down	NC_000008	hepatocyte nuclear factor 4, gamma; Derived by automated computational analysis using gene prediction method: BestRefseq.
HNMT	-3.12472	-2.13569	-2.63317	1.984 up	1.411 down	NC_000002	histamine N-methyltransferase, Derived by automated computational analysis using gene prediction method: BestRefseq.
HOTTIP	-5.32362	-4.28962	-4.86124	2.047 up	1.486 down	NC_000007	HOXA distal transcript antisense RNA, Derived by automated computational analysis using gene prediction method: BestRefseq.
HOXD10	-3.19662	-2.42592	-3.03134	1.706 up	1.521 down	NC_000002	homeobox D10, Derived by automated computational analysis using gene prediction method: BestRefseq.
HRNR	-6.11401	-4.40906	-7.12174	3.260 up	6.555 down	NC_000001	hornerin, Derived by automated computational analysis using gene prediction method: BestRefseq.
HSD52	-3.72928	-2.3624	-2.71713	2.579 up	1.278 down	NC_000001	uncharacterized LOC729467, Derived by automated computational analysis using gene prediction method: BestRefseq.
IFIT1B	-5.32102	-3.42729	-6.31692	3.715 up	7.410 down	NC_000010	interferon-induced protein with tetratricopeptide repeats 1B, Derived by automated computational analysis using gene prediction method: BestRefseq.
IGFBP2	-2.1975	-0.50556	-1.17711	3.230 up	1.592 down	NC_000002	insulin-like growth factor binding protein 2, 36kDa; Derived by automated computational analysis using gene prediction method: BestRefseq.
IGFN1	-3.14149	-0.63527	-3.64799	5.681 up	8.070 down	NC_000001	immunoglobulin-like and fibronectin type III domain containing 1, Derived by automated computational analysis using gene prediction method: BestRefseq.
IGLL1	-3.12292	-1.64506	-3.27009	2.785 up	3.084 down	NC_000022	immunoglobulin lambda-like polypeptide 1, Derived by automated computational analysis using gene prediction method: BestRefseq.
IL10RA	-5.82696	-5.19935	-5.89229	1.545 up	1.616 down	NC_000011	interleukin 10 receptor, alpha; Derived by automated computational analysis using gene prediction method: BestRefseq.
IL11	-2.57968	0.19131	-1.10365	6.825 up	2.453 down	NC_000019	interleukin 11, Derived by automated computational analysis using gene prediction method: BestRefseq.
IL17D	-3.18808	-2.28138	-3.27882	1.874 up	1.996 down	NC_000013	interleukin 17D, Derived by automated computational analysis using gene prediction method: BestRefseq.
IL18	-3.10755	-2.50121	-2.94238	1.522 up	1.357 down	NC_000011	interleukin 18 (interferon-gamma-inducing factor), Derived by automated computational analysis using gene prediction method: BestRefseq.
IL18R1	-2.68105	-1.24777	-2.50394	2.700 up	2.388 down	NC_000002	interleukin 18 receptor 1, Derived by automated computational analysis using gene prediction method: BestRefseq.
IL1R1	-1.5907	0.11515	-1.37232	3.262 up	2.803 down	NC_000002	interleukin 1 receptor, type I; Derived by automated computational analysis using gene prediction method: BestRefseq.
INO80C	3.59368	4.1811	3.91808	1.502 up	1.199 down	NC_000018	INO80 complex subunit C, Derived by automated computational analysis using gene prediction method: BestRefseq.
INPP5D	-5.44265	-4.39071	-5.52611	2.073 up	2.196 down	NC_000002	inositol polyphosphate-5-phosphatase, 145kDa; Derived by automated computational analysis using gene prediction method: BestRefseq.
INTS4L2	-1.28573	-0.40958	-1.4934	1.835 up	2.119 down	NC_000007	integrator complex subunit 4-like 2, Derived by automated computational analysis using gene prediction method: BestRefseq.
IQCF1	-3.22975	-2.54922	-3.26899	1.602 up	1.646 down	NC_000003	IQ motif containing F1, Derived by automated computational analysis using gene prediction method: BestRefseq.
ISLR	-4.01677	-2.61088	-3.50879	2.649 up	1.863 down	NC_000015	immunoglobulin superfamily containing leucine-rich repeat, Derived by automated computational analysis using gene prediction method: BestRefseq.
ITGBL1	-4.47322	-2.97194	-3.58394	2.830 up	1.528 down	NC_000013	integrin, beta-like 1 (with EGF-like repeat domains); Derived by automated computational analysis using gene prediction method: BestRefseq.
ITIH2	-5.41269	-3.94926	-4.09133	2.757 up	1.103 down	NC_000010	inter-alpha-trypsin inhibitor heavy chain 2, Derived by automated computational analysis using gene prediction method: BestRefseq.
KALRN	-4.66163	-3.85374	-4.745	1.750 up	1.854 down	NC_000003	kalirin, RhoGEF kinase; Derived by automated computational analysis using gene prediction method: BestRefseq.
KBTBD11	-2.09182	-1.43489	-3.79936	1.576 up	5.149 down	NC_000008	kelch repeat and BTB (POZ) domain containing 11, Derived by automated computational analysis using gene prediction method: BestRefseq.
KCNA7	-4.37377	-3.2062	-4.19232	2.246 up	1.980 down	NC_000019	potassium voltage-gated channel, shaker-related subfamily, member 7; Derived by automated computational analysis using gene prediction method: BestRefseq.
KCNJ4	-4.31811	-3.31319	-3.60877	2.006 up	1.227 down	NC_000022	potassium inwardly-rectifying channel, subfamily J, member 4; Derived by automated computational analysis using gene prediction method: BestRefseq.
KCNJ5	-4.27528	-3.58362	-4.3469	1.615 up	1.697 down	NC_000011	potassium inwardly-rectifying channel, subfamily J, member 5; Derived by automated computational analysis using gene prediction method: BestRefseq.
KCNK3	-2.92645	-2.1687	-3.32982	1.690 up	2.236 down	NC_000002	potassium channel, subfamily K, member 3; Derived by automated computational analysis using gene prediction method: BestRefseq.
KCNK7	-2.56087	-1.19852	-1.58912	2.571 up	1.310 down	NC_000011	potassium channel, subfamily K, member 7; Derived by automated computational analysis using gene prediction method: BestRefseq.
KIAA1024L	-3.13846	-2.36563	-3.15992	1.708 up	1.734 down	NC_000005	KIAA1024-like, Derived by automated computational analysis using gene prediction method: BestRefseq.
KIF1A	-2.20294	-1.53201	-4.84379	1.592 up	9.929 down	NC_000002	kinesin family member 1A, Derived by automated computational analysis using gene prediction method: BestRefseq.
KLF1	-4.02929	-3.03933	-4.12465	1.986 up	2.121 down	NC_000019	Kruppel-like factor 1 (erythroid), Derived by automated computational analysis using gene prediction method: BestRefseq.
KLF14	-1.20635	-0.16057	-0.99038	2.064 up	1.777 down	NC_000007	Kruppel-like factor 14, Derived by automated computational analysis using gene prediction method: BestRefseq.
KLF15	-4.24281	-3.06663	-3.34839	2.259 up	1.215 down	NC_000003	Kruppel-like factor 15, Derived by automated computational analysis using gene prediction method: BestRefseq.
KLF2	4.00822	4.64209	3.76379	1.551 up	1.838 down	NC_000019	Kruppel-like factor 2 (lung), Derived by automated computational analysis using gene prediction method: BestRefseq.
KLHL14	-0.70585	0.09939	-0.30194	1.747 up	1.320 down	NC_000018	kelch-like 14 (Drosophila), Derived by automated computational analysis using gene prediction method: BestRefseq.
KPNA7	-4.53949	-2.51983	-4.61306	4.054 up	4.267 down	NC_000007	karyopherin alpha 7 (importin alpha 8), Derived by automated computational analysis using gene prediction method: BestRefseq.
KRT3	-3.52919	-2.67312	-3.39623	1.810 up	1.650 down	NC_000012	keratin 3, Derived by automated computational analysis using gene prediction method: BestRefseq.
KRTAP5-1	-3.68515	-2.65963	-3.76861	2.035 up	2.156 down	NC_000011	keratin associated protein 5-1, Derived by automated computational analysis using gene prediction method: BestRefseq.
L1CAM	-5.17868	-4.20455	-4.73262	1.964 up	1.441 down	NC_000023	L1 cell adhesion molecule, Derived by automated computational analysis using gene prediction method: BestRefseq.
LDHAL6B	-3.06241	-2.3074	-3.0973	1.687 up	1.728 down	NC_000015	lactate dehydrogenase A-like 6B, Derived by automated computational analysis using gene prediction method: BestRefseq.
LHB	-0.32753	0.46093	0.08689	1.727 up	1.295 down	NC_000019	luteinizing hormone beta polypeptide, Derived by automated computational analysis using gene prediction method: BestRefseq.
LIN28A	-3.1987	-2.51885	-3.35873	1.601 up	1.789 down	NC_000001	lin-28 homolog A (C. elegans), Derived by automated computational analysis using gene prediction method: BestRefseq.
LINC00173	1.53077	2.26415	1.83324	1.662 up	1.348 down	NC_000012	long intergenic non-protein coding RNA 173, Derived by automated computational analysis using gene prediction method: BestRefseq.
LINC00235	-1.05516	-0.37046	-0.92052	1.607 up	1.464 down	NC_000016	long intergenic non-protein coding RNA 235, Derived by automated computational analysis using gene prediction method: BestRefseq.
LINC00244	-2.79104	-1.82859	-1.97924	1.948 up	1.110 down	NC_000007	long intergenic non-protein coding RNA 244, Derived by automated computational analysis using gene prediction method: BestRefseq.
LINC00322	-6.08807	-5.44128	-5.88284	1.565 up	1.358 down	NC_000021	Derived by automated computational analysis using gene prediction method: GNOMON. Supporting evidence includes similarity to: 1 mRNA, 9 ESTs, 1 Protein
LINC00351	-0.52231	0.12752	-0.19644	1.568 up	1.251 down	NC_000013	long intergenic non-protein coding RNA 351, Derived by automated computational analysis using gene prediction method: BestRefseq.
LINC00478	-3.09795	-2.46366	-3.47002	1.552 up	2.008 down	NC_000021	long intergenic non-protein coding RNA 478, Derived by automated computational analysis using gene prediction method: BestRefseq.
LINC00486	-4.60552	-3.54086	-4.65582	2.091 up	2.165 down	NC_000002	long intergenic non-protein coding RNA 486, Derived by automated computational analysis using gene prediction method: BestRefseq.
LINC00552	-2.72718	-1.7009	-3.0115	2.036 up	2.480 down	NC_000013	long intergenic non-protein coding RNA 552, Derived by automated computational analysis using gene prediction method: BestRefseq.
LINC00597	-4.50002	-3.78188	-4.62176	1.645 up	1.789 down	NC_000015	long intergenic non-protein coding RNA 597, Derived by automated computational analysis using gene prediction method: BestRefseq.
LINC00640	-3.32332	-2.43511	-3.39886	1.850 up	1.950 down	NC_000014	long intergenic non-protein coding RNA 640, Derived by automated computational analysis using gene prediction method: BestRefseq.
LIPC	-4.49125	-2.91633	-4.61027	2.979 up	3.235 down	NC_000015	lipase, hepatic; Derived by automated computational analysis using gene prediction method: BestRefseq.
LMO3	-1.38086	1.02347	0.43016	5.293 up	1.508 down	NC_000012	LIM domain only 3 (rhombotin-like 2), Derived by automated computational analysis using gene prediction method: BestRefseq.
LOC100128054	-3.82551	-3.17029	-3.93239	1.574 up	1.695 down	NC_000010	uncharacterized LOC100128054, Derived by automated computational analysis using gene prediction method: BestRefseq.
LOC100128644	-1.73859	-1.07262	-2.18283	1.586 up	2.158 down	NC_000003	Derived by automated computational analysis using gene prediction method: GNOMON. Supporting evidence includes similarity to: 1 mRNA, 3 ESTs, 1 Protein
LOC100129216	-0.63473	0.35269	-0.16962	1.982 up	1.436 down	NC_000011	beta-defensin 131-like, Derived by automated computational analysis using gene prediction method: BestRefseq.
LOC100129617	-3.85165	-2.99536	-4.02829	1.810 up	2.046 down	NC_000016	uncharacterized LOC100129617, Derived by automated computational analysis using gene prediction method: BestRefseq.
LOC100130232	-3.96014	-3.25306	-3.51651	1.632 up	1.200 down	NC_000008	Derived by automated computational analysis using gene prediction method: GNOMON. Supporting evidence includes similarity to: 1 mRNA, 6 ESTs
LOC100130285	-3.13199	-2.23352	-3.20318	1.864 up	1.958 down	NC_000016	Derived by automated computational analysis using gene prediction method: GNOMON. Supporting evidence includes similarity to: 1 EST, 1 Protein
LOC100130458	-2.05522	-1.35477	-1.90999	1.625 up	1.469 down	NC_000009	Derived by automated computational analysis using gene prediction method: GNOMON. Supporting evidence includes similarity to: 1 mRNA, 9 ESTs
LOC100130938	0.84187	1.45714	1.18584	1.531 up	1.206 down	NC_000018	Derived by automated computational analysis using gene prediction method: GNOMON. Supporting evidence includes similarity to: 10 ESTs
LOC100131132	-4.32856	-3.51791	-4.93392	1.754 up	2.668 down	NC_000010	Derived by automated computational analysis using gene prediction method: GNOMON. Supporting evidence includes similarity to: 1 mRNA, 1 EST
LOC100133301	-4.51982	-3.21399	-3.78909	2.472 up	1.489 down	NC_000001	Derived by automated computational analysis using gene prediction method: GNOMON. Supporting evidence includes similarity to: 1 Protein
LOC100271702	-3.55301	-2.96284	-3.57604	1.505 up	1.529 down	NC_000012	uncharacterized LOC100271702, Derived by automated computational analysis using gene prediction method: BestRefseq.
LOC100287082	-1.73488	-1.06034	-1.954	1.596 up	1.857 down	NC_000018	Derived by automated computational analysis using gene prediction method: GNOMON. Supporting evidence includes similarity to: 11 ESTs
LOC100287290	-0.06182	0.77697	0.50066	1.788 up	1.211 down	NC_000003	Derived by automated computational analysis using gene prediction method: GNOMON. Supporting evidence includes similarity to: 1 mRNA, 7 ESTs
LOC100287723	-2.88077	-0.23081	-1.87832	6.276 up	3.132 down	NC_000002	Derived by automated computational analysis using gene prediction method: GNOMON. Supporting evidence includes similarity to: 17 Proteins
LOC100289424	-4.55998	-3.63561	-4.37142	1.897 up	1.665 down	NC_000010	Derived by automated computational analysis using gene prediction method: GNOMON. Supporting evidence includes similarity to: 1 mRNA, 2 ESTs, 1 Protein
LOC100289455	-2.94947	-2.20053	-2.81627	1.680 up	1.532 down	NC_000010	Derived by automated computational analysis using gene prediction method: GNOMON. Supporting evidence includes similarity to: 1 mRNA, 1 Protein
LOC100289509	-0.53824	0.0978	-0.14961	1.554 up	1.187 down	NC_000010	uncharacterized LOC100289509, Derived by automated computational analysis using gene prediction method: BestRefseq.
LOC100289561	0.68712	1.61325	0.67336	1.900 up	1.918 down	NC_000007	uncharacterized LOC100289561, Derived by automated computational analysis using gene prediction method: BestRefseq.
LOC100505491	-1.92316	-0.8275	-2.68453	2.137 up	3.622 down	NC_000004	Derived by automated computational analysis using gene prediction method: GNOMON. Supporting evidence includes similarity to: 21 ESTs
LOC100505594	-3.72822	-3.09088	-3.29174	1.555 up	1.149 down	NC_000019	Derived by automated computational analysis using gene prediction method: GNOMON. Supporting evidence includes similarity to: 6 ESTs
LOC100505683	-0.61811	0.50796	-0.20672	2.182 up	1.641 down	NC_000020	Derived by automated computational analysis using gene prediction method: GNOMON. Supporting evidence includes similarity to: 9 ESTs
LOC100505869	0.12318	0.77649	-0.14707	1.572 up	1.896 down	NC_000010	Derived by automated computational analysis using gene prediction method: GNOMON. Supporting evidence includes similarity to: 5 ESTs
LOC100505909	-0.55016	0.21309	-0.34418	1.697 up	1.471 down	NC_000017	Derived by automated computational analysis using gene prediction method: GNOMON. Supporting evidence includes similarity to: 1 mRNA, 5 ESTs
LOC100505918	-3.55011	-2.89885	-3.33643	1.570 up	1.354 down	NC_000001	uncharacterized LOC100505918, Derived by automated computational analysis using gene prediction method: BestRefseq.
LOC100505978	-3.67993	-2.89643	-3.51138	1.721 up	1.531 down	NC_000012	uncharacterized LOC100505978, Derived by automated computational analysis using gene prediction method: BestRefseq.
LOC100506025	-4.50334	-3.27986	-4.60742	2.335 up	2.509 down	NC_000007	uncharacterized LOC100506025, Derived by automated computational analysis using gene prediction method: BestRefseq.
LOC100506271	-3.98104	-3.37174	-4.21162	1.525 up	1.789 down	NC_000022	Derived by automated computational analysis using gene prediction method: GNOMON. Supporting evidence includes similarity to: 8 mRNAs, 10 ESTs
LOC100506312	-2.15732	-1.33655	-1.88957	1.766 up	1.467 down	NC_000007	Derived by automated computational analysis using gene prediction method: GNOMON. Supporting evidence includes similarity to: 13 ESTs
LOC100506380	-0.38901	0.63581	0.17934	2.034 up	1.372 down	NC_000007	Derived by automated computational analysis using gene prediction method: GNOMON. Supporting evidence includes similarity to: 12 ESTs
LOC100506674	0.94224	1.54052	0.93482	1.513 up	1.521 down	NC_000005	Derived by automated computational analysis using gene prediction method: GNOMON. Supporting evidence includes similarity to: 11 ESTs
LOC100506766	-3.94102	-2.02298	-2.93342	3.779 up	1.879 down	NC_000005	Derived by automated computational analysis using gene prediction method: GNOMON. Supporting evidence includes similarity to: 1 mRNA, 5 ESTs, 1 Protein
LOC100506791	-4.62184	-3.44347	-4.67303	2.263 up	2.344 down	NC_000005	Derived by automated computational analysis using gene prediction method: GNOMON. Supporting evidence includes similarity to: 1 mRNA, 11 ESTs
LOC100506860	2.61487	3.2062	2.65873	1.506 up	1.461 down	NC_000007	Derived by automated computational analysis using gene prediction method: GNOMON. Supporting evidence includes similarity to: 8 ESTs
LOC100507134	-1.95613	-1.34462	-1.88278	1.527 up	1.452 down	NC_000003	Derived by automated computational analysis using gene prediction method: GNOMON. Supporting evidence includes similarity to: 5 ESTs
LOC100507165	-1.72616	0.20461	-0.34082	3.812 up	1.459 down	NC_000011	Derived by automated computational analysis using gene prediction method: GNOMON. Supporting evidence includes similarity to: 8 ESTs
LOC100507346	-1.38478	-0.6451	-1.16104	1.669 up	1.429 down	NC_000009	uncharacterized LOC100507346, Derived by automated computational analysis using gene prediction method: BestRefseq.
LOC100507425	-2.41218	-1.81579	-2.5033	1.511 up	1.610 down	NC_000017	Derived by automated computational analysis using gene prediction method: GNOMON. Supporting evidence includes similarity to: 8 ESTs
LOC100507654	-4.25018	-3.62841	-5.23798	1.538 up	3.051 down	NC_000013	Derived by automated computational analysis using gene prediction method: GNOMON. Supporting evidence includes similarity to: 1 mRNA, 5 ESTs
LOC100631378	-2.60237	-1.791	-3.36398	1.754 up	2.975 down	NC_000019	uncharacterized 100631378, Derived by automated computational analysis using gene prediction method: BestRefseq.
LOC100652732	-2.65366	-1.49611	-1.85088	2.230 up	1.278 down	NC_000010	Derived by automated computational analysis using gene prediction method: GNOMON. Supporting evidence includes similarity to: 1 EST
LOC100652911	-3.73662	-2.206	-3.75252	2.889 up	2.921 down	NC_000019	Derived by automated computational analysis using gene prediction method: GNOMON. Supporting evidence includes similarity to: 31 mRNAs, 6 ESTs
LOC100996266	-2.83907	-2.15102	-2.90822	1.611 up	1.690 down	NC_000007	Derived by automated computational analysis using gene prediction method: GNOMON. Supporting evidence includes similarity to: 5 ESTs
LOC100996269	-2.44092	-1.84526	-2.02103	1.511 up	1.129 down	NC_000007	Derived by automated computational analysis using gene prediction method: GNOMON. Supporting evidence includes similarity to: 6 ESTs
LOC100996288	-2.08049	-1.24545	-2.48386	1.783 up	2.359 down	NC_000019	Derived by automated computational analysis using gene prediction method: GNOMON. Supporting evidence includes similarity to: 7 ESTs
LOC100996380	-4.50816	-3.17823	-3.59756	2.513 up	1.337 down	NC_000007	Derived by automated computational analysis using gene prediction method: GNOMON. Supporting evidence includes similarity to: 1 Protein
LOC100996398	-2.83743	-1.9685	-2.81247	1.826 up	1.794 down	NC_000008	Derived by automated computational analysis using gene prediction method: GNOMON. Supporting evidence includes similarity to: 6 ESTs
LOC100996401	-2.56289	-1.83401	-2.09283	1.657 up	1.196 down	NC_000022	Derived by automated computational analysis using gene prediction method: GNOMON. Supporting evidence includes similarity to: 1 Protein
LOC100996404	-4.00118	-2.82468	-4.0647	2.260 up	2.362 down	NC_000022	Derived by automated computational analysis using gene prediction method: GNOMON. Supporting evidence includes similarity to: 7 ESTs
LOC100996442	-4.00159	-1.41849	-4.47072	5.992 up	8.294 down	NC_000001	Derived by automated computational analysis using gene prediction method: GNOMON. Supporting evidence includes similarity to: 5 ESTs
LOC100996456	-3.02591	-1.85642	-2.71914	2.249 up	1.818 down	NC_000003	Derived by automated computational analysis using gene prediction method: GNOMON. Supporting evidence includes similarity to: 11 ESTs
LOC100996552	-2.21483	-0.93434	-1.56445	2.429 up	1.547 down	NC_000006	Derived by automated computational analysis using gene prediction method: GNOMON. Supporting evidence includes similarity to: 2 mRNAs, 7 ESTs
LOC100996563	-2.25859	-1.38966	-1.78177	1.826 up	1.312 down	NC_000017	Derived by automated computational analysis using gene prediction method: GNOMON. Supporting evidence includes similarity to: 6 ESTs
LOC100996599	-4.49797	-2.68019	-4.06022	3.525 up	2.602 down	NC_000015	Derived by automated computational analysis using gene prediction method: GNOMON. Supporting evidence includes similarity to: 1 Protein
LOC100996609	-3.167	-2.20018	-2.75011	1.954 up	1.464 down	NC_000021	Derived by automated computational analysis using gene prediction method: GNOMON. Supporting evidence includes similarity to: 6 ESTs
LOC100996654	-3.28441	-1.89343	-2.92026	2.622 up	2.037 down	NC_000007	Derived by automated computational analysis using gene prediction method: GNOMON. Supporting evidence includes similarity to: 6 ESTs
LOC101059954	-2.64988	-1.43963	-3.47277	2.313 up	4.092 down	NC_000017	Derived by automated computational analysis using gene prediction method: GNOMON. Supporting evidence includes similarity to: 5 ESTs
LOC101059991	0.20264	1.46709	0.36013	2.402 up	2.153 down	NC_000015	Derived by automated computational analysis using gene prediction method: GNOMON. Supporting evidence includes similarity to: 1 Protein
LOC101060007	-1.86274	-1.05669	-2.49851	1.748 up	2.716 down	NC_000005	Derived by automated computational analysis using gene prediction method: GNOMON. Supporting evidence includes similarity to: 5 ESTs
LOC101060115	-4.49797	-2.85579	-4.06022	3.121 up	2.304 down	NC_000015	Derived by automated computational analysis using gene prediction method: GNOMON. Supporting evidence includes similarity to: 1 Protein
LOC255411	-3.28997	-2.56535	-3.36496	1.652 up	1.740 down	NC_000012	uncharacterized LOC255411, Derived by automated computational analysis using gene prediction method: BestRefseq.
LOC256021	-2.81533	-1.42777	-2.40497	2.616 up	1.968 down	NC_000012	uncharacterized LOC256021, Derived by automated computational analysis using gene prediction method: BestRefseq.
LOC283194	-4.64222	-3.75856	-4.10117	1.845 up	1.268 down	NC_000011	uncharacterized LOC283194, Derived by automated computational analysis using gene prediction method: BestRefseq.
LOC283683	4.58218	5.35299	4.57948	1.706 up	1.709 down	NC_000015	uncharacterized LOC283683, Derived by automated computational analysis using gene prediction method: BestRefseq.
LOC284100	-2.4752	-1.87038	-2.15749	1.520 up	1.220 down	NC_000017	tyrosine 3-monooxygenase/tryptophan 5-monooxygenase activation protein, epsilon polypeptide pseudogene; Derived by automated computational analysis using gene prediction method: BestRefseq.
LOC284751	-2.07386	0.07867	-0.74929	4.446 up	1.775 down	NC_000020	uncharacterized LOC284751, Derived by automated computational analysis using gene prediction method: BestRefseq.
LOC286297	0.84098	1.44518	0.70338	1.520 up	1.672 down	NC_000009	uncharacterized LOC286297, Derived by automated computational analysis using gene prediction method: BestRefseq.
LOC339240	-5.57526	-4.25719	-5.59115	2.493 up	2.520 down	NC_000017	keratin 17 pseudogene, Derived by automated computational analysis using gene prediction method: BestRefseq.
LOC339535	-2.31932	-0.54253	-2.32606	3.426 up	3.442 down	NC_000001	uncharacterized LOC339535, Derived by automated computational analysis using gene prediction method: BestRefseq.
LOC388849	-2.66437	-1.55748	-2.78748	2.153 up	2.345 down	NC_000022	uncharacterized LOC388849, Derived by automated computational analysis using gene prediction method: BestRefseq.
LOC388882	-3.65166	-2.51455	-3.63106	2.199 up	2.168 down	NC_000022	Derived by automated computational analysis using gene prediction method: GNOMON. Supporting evidence includes similarity to: 1 mRNA, 1 Protein
LOC400706	-3.3043	-1.53728	-1.9912	3.403 up	1.369 down	NC_000019	Derived by automated computational analysis using gene prediction method: GNOMON. Supporting evidence includes similarity to: 8 ESTs
LOC401177	-5.15099	-4.12547	-4.4344	2.035 up	1.238 down	NC_000005	uncharacterized LOC401177, Derived by automated computational analysis using gene prediction method: BestRefseq.
LOC401296	-3.42866	-2.69436	-3.53424	1.663 up	1.789 down	NC_000007	Derived by automated computational analysis using gene prediction method: GNOMON. Supporting evidence includes similarity to: 3 mRNAs, 3 ESTs, 2 Proteins
LOC440461	-2.69606	-1.82712	-2.01894	1.826 up	1.142 down	NC_000017	Rho GTPase activating protein 27 pseudogene, Derived by automated computational analysis using gene prediction method: BestRefseq.
LOC440518	-3.78429	-3.0667	-3.31488	1.644 up	1.187 down	NC_000019	golgin A2 pseudogene, Derived by automated computational analysis using gene prediction method: BestRefseq.
LOC440934	-0.81094	-0.18802	-0.75407	1.539 up	1.480 down	NC_000002	Derived by automated computational analysis using gene prediction method: GNOMON. Supporting evidence includes similarity to: 1 mRNA, 1 Protein
LOC440993	-1.10978	0.02277	-0.23082	2.192 up	1.192 down	NC_000003	Derived by automated computational analysis using gene prediction method: GNOMON. Supporting evidence includes similarity to: 1 mRNA, 13 ESTs, 1 Protein
LOC441025	-2.39927	-1.69986	-2.23528	1.623 up	1.449 down	NC_000004	uncharacterized LOC441025, Derived by automated computational analysis using gene prediction method: BestRefseq.
LOC441601	-2.90505	-2.06903	-2.54439	1.785 up	1.390 down	NC_000011	septin 7 pseudogene, Derived by automated computational analysis using gene prediction method: BestRefseq.
LOC441728	-5.07323	-4.1933	-5.94435	1.840 up	3.366 down	NC_000015	Derived by automated computational analysis using gene prediction method: GNOMON. Supporting evidence includes similarity to: 1 EST, 8 Proteins
LOC642424	-2.36241	-0.79583	-1.27676	2.962 up	1.395 down	NC_000010	Derived by automated computational analysis using gene prediction method: GNOMON. Supporting evidence includes similarity to: 1 Protein
LOC642452	-2.89771	-1.86956	-2.13458	2.039 up	1.201 down	NC_000016	Derived by automated computational analysis using gene prediction method: GNOMON. Supporting evidence includes similarity to: 1 Protein
LOC643486	-3.62813	-1.93219	-2.71006	3.239 up	1.714 down	NC_000023	bromodomain, testis-specific pseudogene; Derived by automated computational analysis using gene prediction method: BestRefseq.
LOC729264	-0.42996	1.11053	0.30563	2.908 up	1.747 down	NC_000016	TP53-target gene 3 protein-like, Derived by automated computational analysis using gene prediction method: BestRefseq.
LOC729461	-3.70174	-2.19606	-2.40017	2.839 up	1.151 down	NC_000022	Derived by automated computational analysis using gene prediction method: GNOMON. Supporting evidence includes similarity to: 2 ESTs, 1 Protein
LOC730058	-3.9985	-3.37895	-4.02663	1.536 up	1.566 down	NC_000015	Derived by automated computational analysis using gene prediction method: GNOMON. Supporting evidence includes similarity to: 1 mRNA, 1 Protein
LOC731779	-2.21307	-1.16613	-1.53301	2.066 up	1.289 down	NC_000008	uncharacterized LOC731779, Derived by automated computational analysis using gene prediction method: BestRefseq.
LOC93463	-2.73307	-1.84503	-2.74343	1.850 up	1.863 down	NC_000002	Derived by automated computational analysis using gene prediction method: GNOMON. Supporting evidence includes similarity to: 1 Protein
LPAR1	0.22129	0.87556	0.24173	1.573 up	1.551 down	NC_000009	lysophosphatidic acid receptor 1, Derived by automated computational analysis using gene prediction method: BestRefseq.
LPHN2	3.2774	4.0893	3.74956	1.755 up	1.265 down	NC_000001	latrophilin 2, Derived by automated computational analysis using gene prediction method: BestRefseq.
LPHN3	-6.05379	-1.76337	-5.62195	19.567 up	14.506 down	NC_000004	latrophilin 3, Derived by automated computational analysis using gene prediction method: BestRefseq.
LPPR4	-3.92962	-2.37538	-2.5403	2.936 up	1.121 down	NC_000001	lipid phosphate phosphatase-related protein type 4, Derived by automated computational analysis using gene prediction method: BestRefseq.
LRRC34	-4.04833	-2.54888	-3.97931	2.827 up	2.695 down	NC_000003	leucine rich repeat containing 34, Derived by automated computational analysis using gene prediction method: BestRefseq.
LRRC4B	-0.79004	0.33018	-0.90725	2.173 up	2.357 down	NC_000019	leucine rich repeat containing 4B, Derived by automated computational analysis using gene prediction method: BestRefseq.
LRRC4C	-4.83174	-3.75324	-5.45324	2.111 up	3.249 down	NC_000011	leucine rich repeat containing 4C, Derived by automated computational analysis using gene prediction method: BestRefseq.
LRRC63	-3.25179	-2.16629	-3.97814	2.122 up	3.510 down	NC_000013	Derived by automated computational analysis using gene prediction method: GNOMON. Supporting evidence includes similarity to: 1 mRNA, 3 ESTs, 1 Protein
LRRC66	-4.79468	-3.26567	-4.64057	2.885 up	2.593 down	NC_000004	leucine rich repeat containing 66, Derived by automated computational analysis using gene prediction method: BestRefseq.
LRRN2	-5.04081	-2.28438	-4.59327	6.757 up	4.955 down	NC_000001	leucine rich repeat neuronal 2, Derived by automated computational analysis using gene prediction method: BestRefseq.
LRRN4	-5.05526	-4.33793	-5.11582	1.644 up	1.714 down	NC_000020	leucine rich repeat neuronal 4, Derived by automated computational analysis using gene prediction method: BestRefseq.
LTF	-3.97686	-2.40631	-2.98049	2.970 up	1.488 down	NC_000003	lactotransferrin, Derived by automated computational analysis using gene prediction method: BestRefseq.
LYPD6B	-2.71765	-1.30919	-2.00831	2.654 up	1.623 down	NC_000002	LY6/PLAUR domain containing 6B, Derived by automated computational analysis using gene prediction method: BestRefseq.
LYRM9	-0.04892	0.81351	-0.30605	1.818 up	2.172 down	NC_000017	chromosome 17 open reading frame 108, Derived by automated computational analysis using gene prediction method: BestRefseq.
LYZ	-2.74191	-1.88512	-2.86365	1.811 up	1.970 down	NC_000012	lysozyme, Derived by automated computational analysis using gene prediction method: BestRefseq.
LZTS1-AS1	-5.57344	-2.72174	-7.92423	7.218 up	36.821 down	NC_000008	LZTS1 antisense RNA 1, Derived by automated computational analysis using gene prediction method: BestRefseq.
MARVELD3	-2.65325	-1.52984	-2.07722	2.178 up	1.461 down	NC_000016	MARVEL domain containing 3, Derived by automated computational analysis using gene prediction method: BestRefseq.
MATN4	-4.62391	-3.76373	-3.91677	1.815 up	1.111 down	NC_000020	matrilin 4, Derived by automated computational analysis using gene prediction method: BestRefseq.
MCAM	-1.27351	-0.37143	-0.53476	1.868 up	1.119 down	NC_000011	melanoma cell adhesion molecule, Derived by automated computational analysis using gene prediction method: BestRefseq.
MDK	7.15111	7.76546	7.06909	1.530 up	1.620 down	NC_000011	midkine (neurite growth-promoting factor 2), Derived by automated computational analysis using gene prediction method: BestRefseq.
METTL7A	-3.4641	-2.70635	-2.89075	1.690 up	1.136 down	NC_000012	methyltransferase like 7A, Derived by automated computational analysis using gene prediction method: BestRefseq.
MFSD4	-3.28589	-2.54399	-2.98582	1.672 up	1.358 down	NC_000001	major facilitator superfamily domain containing 4, Derived by automated computational analysis using gene prediction method: BestRefseq.
MGC32805	-0.86695	-0.07666	-0.48887	1.729 up	1.330 down	NC_000005	uncharacterized LOC153163, Derived by automated computational analysis using gene prediction method: BestRefseq.
MGST1	4.79561	5.56648	5.17979	1.706 up	1.307 down	NC_000012	microsomal glutathione S-transferase 1, Derived by automated computational analysis using gene prediction method: BestRefseq.
MILR1	-2.02266	-0.07933	-1.34754	3.845 up	2.408 down	NC_000017	mast cell immunoglobulin-like receptor 1, Derived by automated computational analysis using gene prediction method: BestRefseq.
MIXL1	-3.40309	-2.71871	-3.48501	1.607 up	1.700 down	NC_000001	Mix paired-like homeobox, Derived by automated computational analysis using gene prediction method: BestRefseq.
MKRN3	2.3743	3.13424	2.43184	1.693 up	1.627 down	NC_000015	makorin ring finger protein 3, Derived by automated computational analysis using gene prediction method: BestRefseq.
MTMR7	-1.18143	-0.59288	-2.78014	1.503 up	4.554 down	NC_000008	myotubularin related protein 7, Derived by automated computational analysis using gene prediction method: BestRefseq.
MTUS2-AS1	-3.06404	-2.46772	-3.07713	1.511 up	1.525 down	NC_000013	MTUS2 antisense RNA 1, Derived by automated computational analysis using gene prediction method: BestRefseq.
MYBPC2	-5.6418	-5.03492	-5.71095	1.522 up	1.597 down	NC_000019	myosin binding protein C, fast type; Derived by automated computational analysis using gene prediction method: BestRefseq.
NAALADL2	-4.41409	-3.46467	-3.76025	1.931 up	1.227 down	NC_000003	N-acetylated alpha-linked acidic dipeptidase-like 2, Derived by automated computational analysis using gene prediction method: BestRefseq.
NACAD	-6.09456	-4.5458	-5.16797	2.925 up	1.539 down	NC_000007	NAC alpha domain containing, Derived by automated computational analysis using gene prediction method: BestRefseq.
NALCN	-2.86831	-2.27077	-2.54358	1.513 up	1.208 down	NC_000013	sodium leak channel, non-selective; Derived by automated computational analysis using gene prediction method: BestRefseq.
NAP1L2	0.28332	1.01639	0.23985	1.662 up	1.713 down	NC_000023	nucleosome assembly protein 1-like 2, Derived by automated computational analysis using gene prediction method: BestRefseq.
NBPF11	-1.98405	-1.14628	-2.00304	1.787 up	1.810 down	NC_000001	neuroblastoma breakpoint family, member 11; Derived by automated computational analysis using gene prediction method: BestRefseq.
NCF1	-5.33274	-4.26213	-5.53616	2.100 up	2.418 down	NC_000007	neutrophil cytosolic factor 1, Derived by automated computational analysis using gene prediction method: BestRefseq.
NEDD8-MDP1	0.53494	2.53216	0.69755	3.992 up	3.566 down	NC_000014	NEDD8-MDP1 readthrough, Derived by automated computational analysis using gene prediction method: BestRefseq.
NEUROD1	-3.49699	-2.44959	-4.11244	2.066 up	3.166 down	NC_000002	neuronal differentiation 1, Derived by automated computational analysis using gene prediction method: BestRefseq.
NFKB2	6.09527	5.68353	5.96545	1.530 up	1.215 down	NC_000010	nuclear factor of kappa light polypeptide gene enhancer in B-cells 2 (p49/p100), Derived by automated computational analysis using gene prediction method: BestRefseq.
NIPA1	4.10902	4.95587	4.02511	1.798 up	1.906 down	NC_000015	non imprinted in Prader-Willi/Angelman syndrome 1, Derived by automated computational analysis using gene prediction method: BestRefseq.
NIPA2	5.70227	6.49349	5.88262	1.730 up	1.527 down	NC_000015	non imprinted in Prader-Willi/Angelman syndrome 2, Derived by automated computational analysis using gene prediction method: BestRefseq.
NKAIN3	-0.9681	-0.07495	-1.88163	1.857 up	3.498 down	NC_000008	Na+/K+ transporting ATPase interacting 3, Derived by automated computational analysis using gene prediction method: BestRefseq.
NKIRAS1	0.92574	1.70405	0.70047	1.715 up	2.004 down	NC_000003	NFKB inhibitor interacting Ras-like 1, Derived by automated computational analysis using gene prediction method: BestRefseq.
NKX2-1	-0.14126	0.66525	0.3173	1.748 up	1.272 down	NC_000014	NK2 homeobox 1, Derived by automated computational analysis using gene prediction method: BestRefseq.
NLRC3	-4.67941	-3.66707	-5.1601	2.017 up	2.814 down	NC_000016	NLR family, CARD domain containing 3; Derived by automated computational analysis using gene prediction method: BestRefseq.
NLRP2	0.12191	1.43542	-1.19637	2.485 up	6.197 down	NC_000019	NLR family, pyrin domain containing 2; Derived by automated computational analysis using gene prediction method: BestRefseq.
NPHS1	-5.80392	-4.22899	-5.23978	2.979 up	2.015 down	NC_000019	nephrosis 1, congenital, Finnish type (nephrin); Derived by automated computational analysis using gene prediction method: BestRefseq.
NPR2	2.97365	3.57475	2.88335	1.516 up	1.614 down	NC_000009	natriuretic peptide receptor B/guanylate cyclase B (atrionatriuretic peptide receptor B), Derived by automated computational analysis using gene prediction method: BestRefseq.
NPTX2	-4.28036	-3.48306	-3.88754	1.737 up	1.323 down	NC_000007	neuronal pentraxin II, Derived by automated computational analysis using gene prediction method: BestRefseq.
NR0B1	-1.17585	-0.27142	-3.84092	1.871 up	11.872 down	NC_000023	nuclear receptor subfamily 0, group B, member 1; Derived by automated computational analysis using gene prediction method: BestRefseq.
NRADDP	-3.42077	-2.72608	-3.49838	1.618 up	1.707 down	NC_000003	neurotrophin receptor associated death domain, pseudogene; Derived by automated computational analysis using gene prediction method: BestRefseq.
NT5C1B-RDH14	-6.37249	-4.10171	-4.85053	4.825 up	1.680 down	NC_000002	NT5C1B-RDH14 readthrough, Derived by automated computational analysis using gene prediction method: BestRefseq.
NTF4	0.11527	0.93331	0.74958	1.763 up	1.135 down	NC_000019	neurotrophin 4, Derived by automated computational analysis using gene prediction method: BestRefseq.
NTRK1	-5.13431	-3.52274	-3.97038	3.055 up	1.363 down	NC_000001	neurotrophic tyrosine kinase, receptor, type 1; Derived by automated computational analysis using gene prediction method: BestRefseq.
NTSR1	5.0575	6.03722	5.11761	1.972 up	1.891 down	NC_000020	neurotensin receptor 1 (high affinity), Derived by automated computational analysis using gene prediction method: BestRefseq.
NXF2	-6.19269	-2.09692	-4.87481	17.098 up	6.858 down	NC_000023	nuclear RNA export factor 2, Derived by automated computational analysis using gene prediction method: BestRefseq.
NXF2B	-6.19269	0.57193	-0.36838	108.731 up	1.918 down	NC_000023	nuclear RNA export factor 2B, Derived by automated computational analysis using gene prediction method: BestRefseq.
NXF3	-6.14521	-4.05505	-4.60888	4.257 up	1.467 down	NC_000023	nuclear RNA export factor 3, Derived by automated computational analysis using gene prediction method: BestRefseq.
ODF3L2	-1.77881	-0.81657	-1.1573	1.948 up	1.266 down	NC_000019	outer dense fiber of sperm tails 3-like 2, Derived by automated computational analysis using gene prediction method: BestRefseq.
OPN1SW	-0.06212	0.73951	0.14788	1.743 up	1.506 down	NC_000007	opsin 1 (cone pigments), short-wave-sensitive; Derived by automated computational analysis using gene prediction method: BestRefseq.
OR2A4	-5.40464	-4.19023	-4.84882	2.320 up	1.578 down	NC_000006	olfactory receptor, family 2, subfamily A, member 4; Derived by automated computational analysis using gene prediction method: BestRefseq.
OR2A7	-5.40464	-4.19023	-4.84882	2.320 up	1.578 down	NC_000007	olfactory receptor, family 2, subfamily A, member 7; Derived by automated computational analysis using gene prediction method: BestRefseq.
OR2H2	-2.61851	-1.5331	-1.70536	2.121 up	1.126 down	NC_000006	olfactory receptor, family 2, subfamily H, member 2; Derived by automated computational analysis using gene prediction method: BestRefseq.
OR2L3	-3.2783	-2.0758	-2.48545	2.301 up	1.328 down	NC_000001	olfactory receptor, family 2, subfamily L, member 3; Derived by automated computational analysis using gene prediction method: BestRefseq.
OR2L8	-3.47675	-2.79583	-3.90351	1.603 up	2.154 down	NC_000001	olfactory receptor, family 2, subfamily L, member 8; Derived by automated computational analysis using gene prediction method: BestRefseq.
OVCH1	-5.68738	-4.79958	-5.74291	1.850 up	1.922 down	NC_000012	ovochymase 1, Derived by automated computational analysis using gene prediction method: BestRefseq.
PALM3	1.75513	2.5686	1.90747	1.757 up	1.581 down	NC_000019	paralemmin 3, Derived by automated computational analysis using gene prediction method: BestRefseq.
PARVG	-3.93607	-3.17964	-3.95753	1.689 up	1.714 down	NC_000022	parvin, gamma; Derived by automated computational analysis using gene prediction method: BestRefseq.
PCDHB4	-2.31866	-1.54039	-1.77523	1.715 up	1.176 down	NC_000005	protocadherin beta 4, Derived by automated computational analysis using gene prediction method: Curated Genomic.
PCDHGA11	-3.78568	-2.90002	-3.97621	1.847 up	2.108 down	NC_000005	protocadherin gamma subfamily A, 11; Derived by automated computational analysis using gene prediction method: Curated Genomic.
PCDHGB5	-3.60085	-2.8007	-4.66062	1.741 up	3.629 down	NC_000005	protocadherin gamma subfamily B, 5; Derived by automated computational analysis using gene prediction method: Curated Genomic.
PCDHGB7	-3.39682	-1.97571	-2.72091	2.677 up	1.676 down	NC_000005	protocadherin gamma subfamily B, 7; Derived by automated computational analysis using gene prediction method: Curated Genomic.
PCED1B	2.65322	3.24975	3.02895	1.512 up	1.165 down	NC_000012	PC-esterase domain containing 1B, Derived by automated computational analysis using gene prediction method: BestRefseq.
PDE4B	1.2551	1.92814	1.43647	1.594 up	1.406 down	NC_000001	phosphodiesterase 4B, cAMP-specific; Derived by automated computational analysis using gene prediction method: BestRefseq.
PDZD2	-7.00386	-5.96591	-6.27824	2.053 up	1.241 down	NC_000005	PDZ domain containing 2, Derived by automated computational analysis using gene prediction method: BestRefseq.
PDZK1IP1-AS1	-2.41477	-1.64959	-2.63389	1.699 up	1.978 down	NC_000001	PDZK1IP1 antisense RNA 1 (tail to tail), Derived by automated computational analysis using gene prediction method: BestRefseq.
PGF	0.58576	1.28065	0.14484	1.618 up	2.197 down	NC_000014	placental growth factor, Derived by automated computational analysis using gene prediction method: BestRefseq.
PHOSPHO1	-2.9229	-2.19918	-2.96361	1.651 up	1.698 down	NC_000017	phosphatase, orphan 1; Derived by automated computational analysis using gene prediction method: BestRefseq.
PIANP	0.14194	1.01096	0.05358	1.826 up	1.941 down	NC_000012	PILR alpha associated neural protein, Derived by automated computational analysis using gene prediction method: BestRefseq.
PLA2G4A	-5.11178	-2.20023	-5.1834	7.524 up	7.907 down	NC_000001	phospholipase A2, group IVA (cytosolic, calcium-dependent); Derived by automated computational analysis using gene prediction method: BestRefseq.
PLAC9	-2.14018	-1.15022	-1.56882	1.986 up	1.336 down	NC_000010	placenta-specific 9, Derived by automated computational analysis using gene prediction method: BestRefseq.
PLCB2	-5.77292	-4.71769	-5.84454	2.078 up	2.183 down	NC_000015	phospholipase C, beta 2; Derived by automated computational analysis using gene prediction method: BestRefseq.
PLD4	-4.50305	-3.12128	-3.32602	2.605 up	1.152 down	NC_000014	phospholipase D family, member 4; Derived by automated computational analysis using gene prediction method: BestRefseq.
PLTP	6.36969	7.01383	5.80544	1.562 up	2.310 down	NC_000020	phospholipid transfer protein, Derived by automated computational analysis using gene prediction method: BestRefseq.
PLXNB3	-2.49062	-1.41083	-2.8414	2.113 up	2.695 down	NC_000023	plexin B3, Derived by automated computational analysis using gene prediction method: BestRefseq.
PMF1-BGLAP	2.80359	4.14696	3.78695	2.537 up	1.283 down	NC_000001	PMF1-BGLAP readthrough, Derived by automated computational analysis using gene prediction method: BestRefseq.
PNCK	-4.13464	-2.97794	-3.96225	2.229 up	1.978 down	NC_000023	pregnancy up-regulated non-ubiquitously expressed CaM kinase, Derived by automated computational analysis using gene prediction method: BestRefseq.
PNPLA4	-3.31871	0.54792	-0.55259	14.587 up	2.144 down	NC_000023	patatin-like phospholipase domain containing 4, Derived by automated computational analysis using gene prediction method: BestRefseq.
POTEG	-4.10869	-3.12599	-4.74601	1.976 up	3.073 down	NC_000014	POTE ankyrin domain family, member G; Derived by automated computational analysis using gene prediction method: BestRefseq.
POU5F1P4	-5.30311	-2.4992	-4.78636	6.983 up	4.880 down	NC_000001	POU class 5 homeobox 1 pseudogene 4, Derived by automated computational analysis using gene prediction method: BestRefseq.
PPAPDC1A	-2.32245	-0.79861	-3.64106	2.875 up	7.172 down	NC_000010	phosphatidic acid phosphatase type 2 domain containing 1A, Derived by automated computational analysis using gene prediction method: BestRefseq.
PPIAL4E	-3.32332	-2.45717	-3.17303	1.822 up	1.642 down	NC_000001	peptidylprolyl isomerase A (cyclophilin A)-like 4E, Derived by automated computational analysis using gene prediction method: BestRefseq.
PROZ	-4.22872	-3.00609	-3.24334	2.333 up	1.178 down	NC_000013	protein Z, vitamin K-dependent plasma glycoprotein; Derived by automated computational analysis using gene prediction method: BestRefseq.
PRRT4	-4.22248	-2.96698	-4.44644	2.387 up	2.788 down	NC_000007	proline-rich transmembrane protein 4, Derived by automated computational analysis using gene prediction method: BestRefseq.
PTGDS	0.95301	1.53976	0.45078	1.501 up	2.127 down	NC_000009	prostaglandin D2 synthase 21kDa (brain), Derived by automated computational analysis using gene prediction method: BestRefseq.
PTHLH	1.40477	2.10606	1.77693	1.625 up	1.256 down	NC_000012	parathyroid hormone-like hormone, Derived by automated computational analysis using gene prediction method: BestRefseq.
PTPRN	-4.75592	-2.65967	-3.08017	4.275 up	1.338 down	NC_000002	protein tyrosine phosphatase, receptor type, N; Derived by automated computational analysis using gene prediction method: BestRefseq.
PTPRN2	-2.85345	-2.26433	-5.03459	1.504 up	6.822 down	NC_000007	protein tyrosine phosphatase, receptor type, N polypeptide 2; Derived by automated computational analysis using gene prediction method: BestRefseq.
PTPRR	-4.47346	-2.69667	-3.13604	3.426 up	1.356 down	NC_000012	protein tyrosine phosphatase, receptor type, R; Derived by automated computational analysis using gene prediction method: BestRefseq.
PTPRZ1	0.35941	1.16081	0.0061	1.742 up	2.226 down	NC_000007	protein tyrosine phosphatase, receptor-type, Z polypeptide 1; Derived by automated computational analysis using gene prediction method: BestRefseq.
PTTG2	-1.85996	-1.2538	-2.19135	1.522 up	1.915 down	NC_000004	pituitary tumor-transforming 2, Derived by automated computational analysis using gene prediction method: BestRefseq.
PTTG3P	-2.2664	-1.54542	-1.75823	1.648 up	1.158 down	NC_000008	pituitary tumor-transforming 3, pseudogene; Derived by automated computational analysis using gene prediction method: BestRefseq.
PYGM	-3.65488	-2.92324	-3.38549	1.660 up	1.377 down	NC_000011	phosphorylase, glycogen, muscle; Derived by automated computational analysis using gene prediction method: BestRefseq.
RAD51L3-RFFL	0.9122	1.50179	1.06436	1.504 up	1.354 down	NC_000017	RAD51L3-RFFL readthrough, Derived by automated computational analysis using gene prediction method: BestRefseq.
RASSF5	-3.22817	-1.88978	-2.51341	2.528 up	1.540 down	NC_000001	Ras association (RalGDS/AF-6) domain family member 5, Derived by automated computational analysis using gene prediction method: BestRefseq.
RBP2	-2.63785	-1.86502	-2.63042	1.708 up	1.699 down	NC_000003	retinol binding protein 2, cellular; Derived by automated computational analysis using gene prediction method: BestRefseq.
RBP3	-5.32865	-3.80606	-5.08013	2.873 up	2.418 down	NC_000010	retinol binding protein 3, interstitial; Derived by automated computational analysis using gene prediction method: BestRefseq.
RBPMS	2.22545	3.09555	2.33208	1.827 up	1.697 down	NC_000008	RNA binding protein with multiple splicing, Derived by automated computational analysis using gene prediction method: BestRefseq.
REM2	-3.94581	-3.07548	-4.0212	1.828 up	1.926 down	NC_000014	RAS (RAD and GEM)-like GTP binding 2, Derived by automated computational analysis using gene prediction method: BestRefseq.
RFX4	-5.01033	-4.37632	-5.01397	1.551 up	1.555 down	NC_000012	regulatory factor X, 4 (influences HLA class II expression); Derived by automated computational analysis using gene prediction method: BestRefseq.
RGAG1	-5.58131	-4.70212	-5.2961	1.839 up	1.509 down	NC_000023	retrotransposon gag domain containing 1, Derived by automated computational analysis using gene prediction method: BestRefseq.
RGPD3	-3.46716	-2.42572	-2.84909	2.058 up	1.341 down	NC_000002	RANBP2-like and GRIP domain containing 3, Derived by automated computational analysis using gene prediction method: BestRefseq.
RGS16	-3.18808	-2.17114	-2.50551	2.023 up	1.260 down	NC_000001	regulator of G-protein signaling 16, Derived by automated computational analysis using gene prediction method: BestRefseq.
RGS2	1.0235	2.21499	1.38041	2.283 up	1.783 down	NC_000001	regulator of G-protein signaling 2, 24kDa; Derived by automated computational analysis using gene prediction method: BestRefseq.
RGS4	-2.52779	-1.81878	-2.28271	1.634 up	1.379 down	NC_000001	regulator of G-protein signaling 4, Derived by automated computational analysis using gene prediction method: BestRefseq.
RHBDL1	0.5845	1.31692	1.06632	1.661 up	1.189 down	NC_000016	rhomboid, veinlet-like 1 (Drosophila); Derived by automated computational analysis using gene prediction method: BestRefseq.
RHCE	-2.77807	-1.19474	-1.44335	2.996 up	1.188 down	NC_000001	Rh blood group, CcEe antigens; Derived by automated computational analysis using gene prediction method: BestRefseq.
RNF128	2.21488	3.21938	0.39272	2.006 up	7.094 down	NC_000023	ring finger protein 128, E3 ubiquitin protein ligase; Derived by automated computational analysis using gene prediction method: BestRefseq.
RNF224	-2.82009	-1.83013	-2.40219	1.986 up	1.486 down	NC_000009	ring finger protein 224, Derived by automated computational analysis using gene prediction method: BestRefseq.
ROBO2	-1.72526	0.69761	-0.80155	5.362 up	2.826 down	NC_000003	roundabout, axon guidance receptor, homolog 2 (Drosophila); Derived by automated computational analysis using gene prediction method: BestRefseq.
RPE65	-4.5996	-2.62791	-3.62874	3.922 up	2.001 down	NC_000001	retinal pigment epithelium-specific protein 65kDa, Derived by automated computational analysis using gene prediction method: BestRefseq.
RPGRIP1	-4.63054	-3.25712	-4.49143	2.590 up	2.352 down	NC_000014	retinitis pigmentosa GTPase regulator interacting protein 1, Derived by automated computational analysis using gene prediction method: BestRefseq.
RPL13AP17	-4.76371	-3.76031	-4.86929	2.004 up	2.156 down	NC_000007	ribosomal protein L13a pseudogene 17, Derived by automated computational analysis using gene prediction method: BestRefseq.
RPS4Y1	-3.31161	-2.5799	-3.62689	1.660 up	2.066 down	NC_000024	ribosomal protein S4, Y-linked 1; Derived by automated computational analysis using gene prediction method: BestRefseq.
RTEL1	-2.41066	-1.64879	-2.85212	1.695 up	2.302 down	NC_000020	regulator of telomere elongation helicase 1, Derived by automated computational analysis using gene prediction method: BestRefseq.
RXFP4	-4.11178	-3.08625	-4.17157	2.035 up	2.121 down	NC_000001	relaxin/insulin-like family peptide receptor 4, Derived by automated computational analysis using gene prediction method: BestRefseq.
S100A16	1.17943	2.71313	1.74913	2.895 up	1.950 down	NC_000001	S100 calcium binding protein A16, Derived by automated computational analysis using gene prediction method: BestRefseq.
SAMD14	-0.88789	0.21259	-0.30753	2.144 up	1.434 down	NC_000017	sterile alpha motif domain containing 14, Derived by automated computational analysis using gene prediction method: BestRefseq.
SCARNA16	-0.2394	0.4645	-0.2698	1.628 up	1.663 down	NC_000017	small Cajal body-specific RNA 16, Derived by automated computational analysis using gene prediction method: BestRefseq.
SCARNA21	-0.5455	0.67184	-0.88113	2.325 up	2.934 down	NC_000017	small Cajal body-specific RNA 21, Derived by automated computational analysis using gene prediction method: BestRefseq.
SDC1	1.89474	2.56886	0.98569	1.595 up	2.996 down	NC_000002	syndecan 1, Derived by automated computational analysis using gene prediction method: BestRefseq.
SEMA3C	4.06368	4.82481	4.15849	1.694 up	1.587 down	NC_000007	sema domain, immunoglobulin domain (Ig), short basic domain, secreted, (semaphorin) 3C; Derived by automated computational analysis using gene prediction method: BestRefseq.
SEMA3F	-2.24867	-1.42496	-3.17625	1.769 up	3.366 down	NC_000003	sema domain, immunoglobulin domain (Ig), short basic domain, secreted, (semaphorin) 3F; Derived by automated computational analysis using gene prediction method: BestRefseq.
SEMA3G	-5.13008	-4.28292	-4.56698	1.798 up	1.217 down	NC_000003	sema domain, immunoglobulin domain (Ig), short basic domain, secreted, (semaphorin) 3G; Derived by automated computational analysis using gene prediction method: BestRefseq.
SEMA4C	4.05657	4.79729	4.43923	1.671 up	1.281 down	NC_000002	sema domain, immunoglobulin domain (Ig), transmembrane domain (TM) and short cytoplasmic domain, (semaphorin) 4C; Derived by automated computational analysis using gene prediction method: BestRefseq.
SERINC2	-2.39901	-1.15733	-1.66967	2.364 up	1.426 down	NC_000001	serine incorporator 2, Derived by automated computational analysis using gene prediction method: BestRefseq.
SERPINA5	-3.55564	-2.15931	-3.21953	2.632 up	2.085 down	NC_000014	serpin peptidase inhibitor, clade A (alpha-1 antiproteinase, antitrypsin), member 5; Derived by automated computational analysis using gene prediction method: BestRefseq.
SERPINB2	-3.39742	-0.9928	-3.54488	5.294 up	5.864 down	NC_000018	serpin peptidase inhibitor, clade B (ovalbumin), member 2; Derived by automated computational analysis using gene prediction method: BestRefseq.
SERPINE3	-2.9283	-1.91312	-2.12822	2.021 up	1.160 down	NC_000013	serpin peptidase inhibitor, clade E (nexin, plasminogen activator inhibitor type 1), member 3; Derived by automated computational analysis using gene prediction method: BestRefseq.
SFTA1P	0.57555	1.33402	1.02985	1.691 up	1.234 down	NC_000010	surfactant associated 1, pseudogene; Derived by automated computational analysis using gene prediction method: BestRefseq.
SGCA	-3.31751	-1.48331	-2.79456	3.565 up	2.481 down	NC_000017	sarcoglycan, alpha (50kDa dystrophin-associated glycoprotein); Derived by automated computational analysis using gene prediction method: BestRefseq.
SHH	-0.16129	1.2474	-0.29235	2.654 up	2.907 down	NC_000007	sonic hedgehog, Derived by automated computational analysis using gene prediction method: BestRefseq.
SIGLEC15	-3.88388	-2.87423	-3.71229	2.013 up	1.787 down	NC_000018	sialic acid binding Ig-like lectin 15, Derived by automated computational analysis using gene prediction method: BestRefseq.
SIM2	-2.30638	-1.35203	-1.61568	1.937 up	1.200 down	NC_000021	single-minded homolog 2 (Drosophila), Derived by automated computational analysis using gene prediction method: BestRefseq.
SLA2	-3.39076	-2.53923	-3.3354	1.804 up	1.736 down	NC_000020	Src-like-adaptor 2, Derived by automated computational analysis using gene prediction method: BestRefseq.
SLC10A5	-1.21396	-0.54555	-1.73787	1.589 up	2.285 down	NC_000008	solute carrier family 10 (sodium/bile acid cotransporter family), member 5; Derived by automated computational analysis using gene prediction method: BestRefseq.
SLC12A7	-0.05171	1.1039	0.50514	2.227 up	1.514 down	NC_000005	solute carrier family 12 (potassium/chloride transporters), member 7; Derived by automated computational analysis using gene prediction method: BestRefseq.
SLC13A4	-2.08858	-1.40278	-1.99084	1.608 up	1.503 down	NC_000007	solute carrier family 13 (sodium/sulfate symporters), member 4; Derived by automated computational analysis using gene prediction method: BestRefseq.
SLC14A1	-3.3321	-2.05802	-2.65498	2.418 up	1.512 down	NC_000018	solute carrier family 14 (urea transporter), member 1 (Kidd blood group); Derived by automated computational analysis using gene prediction method: BestRefseq.
SLC16A11	-4.39986	-3.7986	-3.98299	1.517 up	1.136 down	NC_000017	solute carrier family 16, member 11 (monocarboxylic acid transporter 11); Derived by automated computational analysis using gene prediction method: BestRefseq.
SLC22A31	-0.00405	1.2079	-0.69998	2.316 up	3.752 down	NC_000016	solute carrier family 22, member 31; Derived by automated computational analysis using gene prediction method: BestRefseq.
SLC37A1	-4.57238	-3.11372	-3.77072	2.748 up	1.576 down	NC_000021	solute carrier family 37 (glycerol-3-phosphate transporter), member 1; Derived by automated computational analysis using gene prediction method: BestRefseq.
SLC45A1	-0.79011	0.03069	-0.11645	1.766 up	1.107 down	NC_000001	solute carrier family 45, member 1; Derived by automated computational analysis using gene prediction method: BestRefseq.
SLC46A1	0.20624	0.79718	0.13822	1.506 up	1.578 down	NC_000017	solute carrier family 46 (folate transporter), member 1; Derived by automated computational analysis using gene prediction method: BestRefseq.
SLC5A11	-4.52138	-3.51071	-3.69482	2.014 up	1.136 down	NC_000016	solute carrier family 5 (sodium/glucose cotransporter), member 11; Derived by automated computational analysis using gene prediction method: BestRefseq.
SLC6A12	-4.14567	-2.28241	-3.07231	3.638 up	1.728 down	NC_000012	solute carrier family 6 (neurotransmitter transporter, betaine/GABA), member 12; Derived by automated computational analysis using gene prediction method: BestRefseq.
SLC6A1-AS1	-2.8768	-1.36252	-2.10667	2.856 up	1.674 down	NC_000003	SLC6A1 antisense RNA 1, Derived by automated computational analysis using gene prediction method: BestRefseq.
SMARCD3	2.49325	3.10531	2.78455	1.528 up	1.248 down	NC_000007	SWI/SNF related, matrix associated, actin dependent regulator of chromatin, subfamily d, member 3; Derived by automated computational analysis using gene prediction method: BestRefseq.
SMIM2	-2.12628	-1.25256	-1.98716	1.832 up	1.663 down	NC_000013	Derived by automated computational analysis using gene prediction method: GNOMON. Supporting evidence includes similarity to: 1 mRNA, 4 ESTs, 1 Protein
SNAI1	-0.15739	0.6849	-0.19675	1.792 up	1.842 down	NC_000020	snail homolog 1 (Drosophila), Derived by automated computational analysis using gene prediction method: BestRefseq.
SNX22	-0.7969	0.37961	0.10993	2.260 up	1.205 down	NC_000015	sorting nexin 22, Derived by automated computational analysis using gene prediction method: BestRefseq.
SNX32	-2.81271	-2.18648	-2.67808	1.543 up	1.406 down	NC_000011	sorting nexin 32, Derived by automated computational analysis using gene prediction method: BestRefseq.
SORBS2	-5.17443	-3.55321	-4.81591	3.076 up	2.399 down	NC_000004	sorbin and SH3 domain containing 2, Derived by automated computational analysis using gene prediction method: BestRefseq.
SOX17	-4.24022	-2.01392	-3.03714	4.679 up	2.032 down	NC_000008	SRY (sex determining region Y)-box 17, Derived by automated computational analysis using gene prediction method: BestRefseq.
SOX30	-3.5054	-2.5135	-2.79005	1.988 up	1.211 down	NC_000005	SRY (sex determining region Y)-box 30, Derived by automated computational analysis using gene prediction method: BestRefseq.
SPARC	-0.2031	1.3611	1.20229	2.957 up	1.116 down	NC_000005	secreted protein, acidic, cysteine-rich (osteonectin); Derived by automated computational analysis using gene prediction method: BestRefseq.
SPATA1	-3.22671	-2.59305	-2.86536	1.551 up	1.207 down	NC_000001	Derived by automated computational analysis using gene prediction method: GNOMON. Supporting evidence includes similarity to: 2 mRNAs, 2 ESTs, 3 Proteins
SPON1	-5.1693	-4.57024	-5.25666	1.514 up	1.609 down	NC_000011	spondin 1, extracellular matrix protein; Derived by automated computational analysis using gene prediction method: BestRefseq.
SPP1	1.36054	4.63484	1.59686	9.675 up	8.213 down	NC_000004	secreted phosphoprotein 1, Derived by automated computational analysis using gene prediction method: BestRefseq.
SRCRB4D	-0.26423	0.33131	-0.46942	1.511 up	1.741 down	NC_000007	scavenger receptor cysteine rich domain containing, group B (4 domains); Derived by automated computational analysis using gene prediction method: BestRefseq.
SRPX2	-3.39165	-1.57289	-2.14784	3.527 up	1.489 down	NC_000023	sushi-repeat containing protein, X-linked 2; Derived by automated computational analysis using gene prediction method: BestRefseq.
SRRM3	-0.35282	0.3757	-0.82722	1.656 up	2.302 down	NC_000007	serine/arginine repetitive matrix 3, Derived by automated computational analysis using gene prediction method: BestRefseq.
ST3GAL6-AS1	3.8381	4.46419	1.45834	1.543 up	8.032 down	NC_000003	ST3GAL6 antisense RNA 1, Derived by automated computational analysis using gene prediction method: BestRefseq.
STARD6	-2.41913	-1.76787	-2.74923	1.570 up	1.974 down	NC_000018	StAR-related lipid transfer (START) domain containing 6, Derived by automated computational analysis using gene prediction method: BestRefseq.
STH	-2.55013	-1.92386	-2.63205	1.543 up	1.633 down	NC_000017	saitohin, Derived by automated computational analysis using gene prediction method: BestRefseq.
SULT2B1	0.52801	1.20165	0.34369	1.595 up	1.812 down	NC_000019	sulfotransferase family, cytosolic, 2B, member 1; Derived by automated computational analysis using gene prediction method: BestRefseq.
SYCE3	1.60047	2.21028	1.47383	1.526 up	1.666 down	NC_000022	synaptonemal complex central element protein 3, Derived by automated computational analysis using gene prediction method: BestRefseq.
SYNPO2	-5.44562	-4.73877	-5.83648	1.632 up	2.140 down	NC_000004	synaptopodin 2, Derived by automated computational analysis using gene prediction method: BestRefseq.
SYTL2	1.67533	2.48427	2.28585	1.751 up	1.147 down	NC_000011	synaptotagmin-like 2, Derived by automated computational analysis using gene prediction method: BestRefseq.
TACR1	-3.97766	-3.00148	-4.0868	1.967 up	2.121 down	NC_000002	tachykinin receptor 1, Derived by automated computational analysis using gene prediction method: BestRefseq.
TACR3	-4.40744	-3.36999	-4.06107	2.052 up	1.614 down	NC_000004	tachykinin receptor 3, Derived by automated computational analysis using gene prediction method: BestRefseq.
TAG	-0.80874	0.04708	-0.83347	1.809 up	1.841 down	NC_000005	tumor antigen gene, Derived by automated computational analysis using gene prediction method: BestRefseq.
TBC1D3B	-2.88955	-2.30202	-2.86847	1.502 up	1.480 down	NC_000017	TBC1 domain family, member 3B; Derived by automated computational analysis using gene prediction method: BestRefseq.
TBC1D3H	-0.99829	-0.34602	-2.04242	1.571 up	3.240 down	NC_000017	TBC1 domain family, member 3H; Derived by automated computational analysis using gene prediction method: BestRefseq.
TERT	1.40677	1.0321	-0.24268	1.596 up	2.419 down	NC_000005	telomerase reverse transcriptase, Derived by automated computational analysis using gene prediction method: BestRefseq.
TEX19	-1.88826	-0.22678	-0.84371	3.163 up	1.533 down	NC_000017	testis expressed 19, Derived by automated computational analysis using gene prediction method: BestRefseq.
TEX29	-2.3689	-1.16877	-2.34828	2.297 up	2.264 down	NC_000013	testis expressed 29, Derived by automated computational analysis using gene prediction method: BestRefseq.
THEMIS2	0.04332	0.69015	0.47278	1.565 up	1.162 down	NC_000001	thymocyte selection associated family member 2, Derived by automated computational analysis using gene prediction method: BestRefseq.
THSD4	0.87764	1.55744	1.09252	1.601 up	1.380 down	NC_000015	thrombospondin, type I, domain containing 4; Derived by automated computational analysis using gene prediction method: BestRefseq.
TLX3	-3.70151	-1.12552	-1.53	5.962 up	1.323 down	NC_000005	T-cell leukemia homeobox 3, Derived by automated computational analysis using gene prediction method: BestRefseq.
TM4SF18	0.9115	2.46472	2.1763	2.934 up	1.221 down	NC_000003	transmembrane 4 L six family member 18, Derived by automated computational analysis using gene prediction method: BestRefseq.
TMEM178A	-1.81807	-0.84377	-1.13331	1.964 up	1.222 down	NC_000002	transmembrane protein 178A, Derived by automated computational analysis using gene prediction method: BestRefseq.
TMEM238	-0.38227	0.42194	-0.13939	1.746 up	1.475 down	NC_000019	transmembrane protein 238, Derived by automated computational analysis using gene prediction method: BestRefseq.
TMEM81	1.16383	1.77219	0.7427	1.524 up	2.041 down	NC_000001	transmembrane protein 81, Derived by automated computational analysis using gene prediction method: BestRefseq.
TNFSF13B	-2.61439	-1.98917	-2.1673	1.542 up	1.131 down	NC_000013	tumor necrosis factor (ligand) superfamily, member 13b; Derived by automated computational analysis using gene prediction method: BestRefseq.
TNXA	-3.82406	-3.04825	-3.46144	1.712 up	1.331 down	NC_000006	tenascin XA (pseudogene), Derived by automated computational analysis using gene prediction method: BestRefseq.
TPPP3	-1.18787	0.01443	-0.14285	2.301 up	1.115 down	NC_000016	tubulin polymerization-promoting protein family member 3, Derived by automated computational analysis using gene prediction method: BestRefseq.
TPSAB1	-4.63046	-3.96305	-4.49413	1.588 up	1.445 down	NC_000016	tryptase alpha/beta 1, Derived by automated computational analysis using gene prediction method: BestRefseq.
TPSB2	-4.6322	-3.96479	-4.49588	1.588 up	1.445 down	NC_000016	tryptase beta 2 (gene/pseudogene), Derived by automated computational analysis using gene prediction method: BestRefseq.
TRIL	-4.94833	-4.32796	-5.30982	1.537 up	1.975 down	NC_000007	TLR4 interactor with leucine-rich repeats, Derived by automated computational analysis using gene prediction method: BestRefseq.
TRNAA15	-1.73096	0.87953	-1.75242	6.107 up	6.198 down	NC_000006	Derived by automated computational analysis using gene prediction method: tRNAscan-SE.
TRNAA36	-1.63786	0.22918	-1.95521	3.647 up	4.545 down	NC_000006	Derived by automated computational analysis using gene prediction method: tRNAscan-SE.
TRNAN1	-3.10895	-1.74496	-2.05121	2.573 up	1.236 down	NC_000001	Derived by automated computational analysis using gene prediction method: tRNAscan-SE.
TRNAN11	-3.10895	-1.74496	-2.05121	2.573 up	1.236 down	NC_000010	Derived by automated computational analysis using gene prediction method: tRNAscan-SE.
TRNAN17	-3.10895	-1.74496	-2.05121	2.573 up	1.236 down	NC_000017	Derived by automated computational analysis using gene prediction method: tRNAscan-SE.
TRNAN20	-3.10895	-1.74496	-2.05121	2.573 up	1.236 down	NC_000019	Derived by automated computational analysis using gene prediction method: tRNAscan-SE.
TRNAN32	-3.10895	-1.74496	-2.05121	2.573 up	1.236 down	NC_000001	Derived by automated computational analysis using gene prediction method: tRNAscan-SE.
TRNAN7	-3.10895	-1.74496	-2.05121	2.573 up	1.236 down	NC_000013	Derived by automated computational analysis using gene prediction method: tRNAscan-SE.
TRPV3	-3.61343	-2.78513	-4.9788	1.775 up	4.574 down	NC_000017	transient receptor potential cation channel, subfamily V, member 3; Derived by automated computational analysis using gene prediction method: BestRefseq.
TSACC	1.1263	1.90995	1.7369	1.721 up	1.127 down	NC_000001	TSSK6 activating co-chaperone, Derived by automated computational analysis using gene prediction method: BestRefseq.
TSPO2	-2.9611	-1.92366	-2.27543	2.052 up	1.276 down	NC_000006	translocator protein 2, Derived by automated computational analysis using gene prediction method: BestRefseq.
TTC29	-3.67228	-3.01497	-3.41469	1.577 up	1.319 down	NC_000004	tetratricopeptide repeat domain 29, Derived by automated computational analysis using gene prediction method: BestRefseq.
TTC9B	-0.04757	0.69662	0.29428	1.675 up	1.321 down	NC_000019	tetratricopeptide repeat domain 9B, Derived by automated computational analysis using gene prediction method: BestRefseq.
TUBGCP5	3.14673	3.82624	3.45258	1.601 up	1.295 down	NC_000015	tubulin, gamma complex associated protein 5; Derived by automated computational analysis using gene prediction method: BestRefseq.
TYRP1	-3.70269	-2.68751	-3.01676	2.021 up	1.256 down	NC_000009	tyrosinase-related protein 1, Derived by automated computational analysis using gene prediction method: BestRefseq.
UCN2	-2.09764	-0.28097	-1.66461	3.522 up	2.609 down	NC_000003	urocortin 2, Derived by automated computational analysis using gene prediction method: BestRefseq.
VAT1L	-4.1987	-2.94242	-3.41113	2.388 up	1.383 down	NC_000016	vesicle amine transport protein 1 homolog (T. californica)-like, Derived by automated computational analysis using gene prediction method: BestRefseq.
VCX	-5.22567	-3.15736	-4.31547	4.193 up	2.231 down	NC_000023	variable charge, X-linked; Derived by automated computational analysis using gene prediction method: BestRefseq.
VCX2	-4.66819	-2.84154	-4.73094	3.547 up	3.704 down	NC_000023	variable charge, X-linked 2; Derived by automated computational analysis using gene prediction method: BestRefseq.
VCX3A	-5.07908	-2.93607	-4.0038	4.416 up	2.096 down	NC_000023	variable charge, X-linked 3A; Derived by automated computational analysis using gene prediction method: BestRefseq.
VCX3B	-4.98055	-0.97355	-4.51102	16.077 up	11.611 down	NC_000023	variable charge, X-linked 3B; Derived by automated computational analysis using gene prediction method: BestRefseq.
VGLL3	-0.72533	0.04842	-0.15844	1.709 up	1.154 down	NC_000003	vestigial like 3 (Drosophila), Derived by automated computational analysis using gene prediction method: BestRefseq.
VIL1	-5.21896	-3.91313	-5.27598	2.472 up	2.571 down	NC_000002	villin 1, Derived by automated computational analysis using gene prediction method: BestRefseq.
VWA3B	-5.8642	-5.13514	-5.89234	1.657 up	1.690 down	NC_000002	von Willebrand factor A domain containing 3B, Derived by automated computational analysis using gene prediction method: BestRefseq.
WBSCR28	-3.60525	-2.84348	-3.66155	1.695 up	1.763 down	NC_000007	Williams-Beuren syndrome chromosome region 28, Derived by automated computational analysis using gene prediction method: BestRefseq.
WDR96	-0.57823	0.10282	-0.16171	1.603 up	1.201 down	NC_000010	WD repeat domain 96, Derived by automated computational analysis using gene prediction method: BestRefseq.
WIF1	-2.3706	-1.03872	-1.74164	2.517 up	1.627 down	NC_000012	WNT inhibitory factor 1, Derived by automated computational analysis using gene prediction method: BestRefseq.
WNT16	3.12169	3.82057	1.72617	1.623 up	4.270 down	NC_000007	wingless-type MMTV integration site family, member 16; Derived by automated computational analysis using gene prediction method: BestRefseq.
WNT6	-4.02738	-2.53636	-4.11736	2.810 up	2.991 down	NC_000002	wingless-type MMTV integration site family, member 6; Derived by automated computational analysis using gene prediction method: BestRefseq.
WNT9A	1.78928	2.60396	0.95677	1.758 up	3.132 down	NC_000001	wingless-type MMTV integration site family, member 9A; Derived by automated computational analysis using gene prediction method: BestRefseq.
XKRX	-4.33099	-3.72973	-4.01789	1.517 up	1.221 down	NC_000023	XK, Kell blood group complex subunit-related, X-linked; Derived by automated computational analysis using gene prediction method: BestRefseq.
XYLT1	-4.53811	-3.66188	-5.55137	1.835 up	3.705 down	NC_000016	xylosyltransferase I, Derived by automated computational analysis using gene prediction method: BestRefseq.
ZCCHC12	-4.1801	-2.88281	-4.27546	2.457 up	2.625 down	NC_000023	zinc finger, CCHC domain containing 12; Derived by automated computational analysis using gene prediction method: BestRefseq.
ZCCHC24	-1.67712	-0.55819	-0.86187	2.171 up	1.234 down	NC_000010	zinc finger, CCHC domain containing 24; Derived by automated computational analysis using gene prediction method: BestRefseq.
ZFHX4-AS1	-0.11488	0.50114	0.34894	1.532 up	1.111 down	NC_000008	ZFHX4 antisense RNA 1, Derived by automated computational analysis using gene prediction method: BestRefseq.
ZFYVE28	3.26761	3.96719	3.37762	1.624 up	1.504 down	NC_000004	zinc finger, FYVE domain containing 28; Derived by automated computational analysis using gene prediction method: BestRefseq.
ZNF385D	-3.19039	-1.96944	-2.58347	2.330 up	1.530 down	NC_000003	zinc finger protein 385D, Derived by automated computational analysis using gene prediction method: BestRefseq.
ZNF479	-3.31144	-2.59632	-3.07814	1.641 up	1.396 down	NC_000007	zinc finger protein 479, Derived by automated computational analysis using gene prediction method: BestRefseq.
ZNF660	-3.91276	-3.17964	-3.95753	1.662 up	1.714 down	NC_000003	zinc finger protein 660, Derived by automated computational analysis using gene prediction method: BestRefseq.
ZNF735	-4.17401	-3.47199	-3.92305	1.626 up	1.367 down	NC_000007	zinc finger protein 735, Derived by automated computational analysis using gene prediction method: BestRefseq.
ZSCAN5B	-3.76953	-2.99069	-3.25948	1.715 up	1.204 down	NC_000019	zinc finger and SCAN domain containing 5B, Derived by automated computational analysis using gene prediction method: BestRefseq.
