# Supplementary material for: The oncogenicity of tumor-derived mutant p53 is enhanced by the recruitment of PLK3
Source: Nat Commun. 2021 Jan 29;12:704. doi: 10.1038/s41467-021-20928-8 (PMC7846773; doi:10.1038/s41467-021-20928-8)
Supplement: Supplementary file 5 — Supplementary Data 3 [file 41467_2021_20928_MOESM5_ESM.xlsx]

## Sheet: Sheet1
Supplementary Table 3. Complete list of genes that have p53 bound to the promoter. Complete list of genes that are activated by p53-R273H and do not require an intact transactivation domain.
Name	Vector	p53-R273H	p53-R273H 22/23	Fold change (Vector to p53-R273H)	Fold change (p53-R273H to p53-R273H/22/23)	Fold change (Vector to p53-R273H/22/23)	Source Sequence	/note
A2M	-6.03146	-5.29289	-5.12816	1.668 up	1.120 up	1.870 up	NC_000012	alpha-2-macroglobulin, Derived by automated computational analysis using gene prediction method: BestRefseq.
A4GNT	-3.44109	-2.59543	-2.14102	1.797 up	1.370 up	2.462 up	NC_000003	alpha-1,4-N-acetylglucosaminyltransferase; Derived by automated computational analysis using gene prediction method: BestRefseq.
ABCB9	1.16221	1.96063	1.93054	1.739 up	1.021 down	1.703 up	NC_000012	ATP-binding cassette, sub-family B (MDR/TAP), member 9; Derived by automated computational analysis using gene prediction method: BestRefseq.
ABCC2	-2.25134	-1.42578	-0.29392	1.772 up	2.191 up	3.883 up	NC_000010	ATP-binding cassette, sub-family C (CFTR/MRP), member 2; Derived by automated computational analysis using gene prediction method: BestRefseq.
ABCC3	-1.1248	0.13562	2.08283	2.395 up	3.856 up	9.238 up	NC_000017	ATP-binding cassette, sub-family C (CFTR/MRP), member 3; Derived by automated computational analysis using gene prediction method: BestRefseq.
ABCC6	-5.85167	-3.96162	-2.06958	3.706 up	3.711 up	13.756 up	NC_000016	ATP-binding cassette, sub-family C (CFTR/MRP), member 6; Derived by automated computational analysis using gene prediction method: BestRefseq.
ABCC6P1	-5.01143	-3.96662	-0.49729	2.063 up	11.075 up	22.850 up	NC_000016	ATP-binding cassette, sub-family C, member 6 pseudogene 1; Derived by automated computational analysis using gene prediction method: BestRefseq.
ABCC6P2	-0.27825	0.82446	1.00038	2.147 up	1.129 up	2.426 up	NC_000016	ATP-binding cassette, sub-family C, member 6 pseudogene 2; Derived by automated computational analysis using gene prediction method: BestRefseq.
ABHD14A	2.63823	3.39609	3.31411	1.690 up	1.058 down	1.597 up	NC_000003	abhydrolase domain containing 14A, Derived by automated computational analysis using gene prediction method: BestRefseq.
ACADL	-4.28926	-2.47135	-1.11958	3.525 up	2.552 up	8.998 up	NC_000002	acyl-CoA dehydrogenase, long chain; Derived by automated computational analysis using gene prediction method: BestRefseq.
ACE2	-4.6821	-3.9095	-3.46544	1.708 up	1.360 up	2.324 up	NC_000023	angiotensin I converting enzyme (peptidyl-dipeptidase A) 2, Derived by automated computational analysis using gene prediction method: BestRefseq.
ACRBP	-2.71869	-1.79255	-1.33973	1.900 up	1.368 up	2.600 up	NC_000012	acrosin binding protein, Derived by automated computational analysis using gene prediction method: BestRefseq.
ACTA2	1.02288	1.61583	1.69097	1.508 up	1.053 up	1.588 up	NC_000010	actin, alpha 2, smooth muscle, aorta; Derived by automated computational analysis using gene prediction method: BestRefseq.
ACVR1C	-1.44743	-0.57987	-0.33288	1.824 up	1.186 up	2.165 up	NC_000002	activin A receptor, type IC; Derived by automated computational analysis using gene prediction method: BestRefseq.
ADAM21	-1.81809	-1.21739	-1.07544	1.516 up	1.103 up	1.673 up	NC_000014	ADAM metallopeptidase domain 21, Derived by automated computational analysis using gene prediction method: BestRefseq.
ADAMTS20	-6.46114	-5.1624	-3.64169	2.460 up	2.869 up	7.058 up	NC_000012	ADAM metallopeptidase with thrombospondin type 1 motif, 20; Derived by automated computational analysis using gene prediction method: BestRefseq.
ADAP2	-2.24209	-1.18238	-1.24474	2.084 up	1.044 down	1.996 up	NC_000017	ArfGAP with dual PH domains 2, Derived by automated computational analysis using gene prediction method: BestRefseq.
ADGB	-5.98137	-5.36099	-5.04834	1.537 up	1.241 up	1.909 up	NC_000006	androglobin, Derived by automated computational analysis using gene prediction method: BestRefseq.
AGXT2L1	-2.39371	-1.67858	-1.73617	1.641 up	1.040 down	1.577 up	NC_000004	alanine-glyoxylate aminotransferase 2-like 1, Derived by automated computational analysis using gene prediction method: BestRefseq.
AIM1	-0.54122	0.42742	2.3309	1.957 up	3.741 up	7.321 up	NC_000006	absent in melanoma 1, Derived by automated computational analysis using gene prediction method: BestRefseq.
AKAP12	5.96689	6.6006	6.54534	1.551 up	1.039 down	1.493 up	NC_000006	A kinase (PRKA) anchor protein 12, Derived by automated computational analysis using gene prediction method: BestRefseq.
AKAP3	0.24971	0.83727	0.77162	1.502 up	1.046 down	1.435 up	NC_000012	A kinase (PRKA) anchor protein 3, Derived by automated computational analysis using gene prediction method: BestRefseq.
ALB	-4.03013	-3.26495	-2.27845	1.699 up	1.981 up	3.367 up	NC_000004	albumin, Derived by automated computational analysis using gene prediction method: BestRefseq.
ALPK1	-2.67525	-1.77519	-0.70026	1.866 up	2.106 up	3.931 up	NC_000004	alpha-kinase 1, Derived by automated computational analysis using gene prediction method: BestRefseq.
AMPH	-4.9406	-4.25929	-0.29011	1.603 up	15.661 up	25.115 up	NC_000007	amphiphysin, Derived by automated computational analysis using gene prediction method: BestRefseq.
ANK3	-1.56241	-0.83821	-0.61519	1.651 up	1.167 up	1.928 up	NC_000010	ankyrin 3, node of Ranvier (ankyrin G); Derived by automated computational analysis using gene prediction method: BestRefseq.
ANKRD53	-4.53703	-2.93207	-2.05666	3.041 up	1.834 up	5.580 up	NC_000002	ankyrin repeat domain 53, Derived by automated computational analysis using gene prediction method: BestRefseq.
ANXA3	-3.86731	-2.7018	1.23431	2.243 up	15.306 up	34.335 up	NC_000004	annexin A3, Derived by automated computational analysis using gene prediction method: BestRefseq.
AOX1	-3.43025	-2.4418	-0.22491	1.984 up	4.648 up	9.223 up	NC_000002	aldehyde oxidase 1, Derived by automated computational analysis using gene prediction method: BestRefseq.
APITD1-CORT	0.51012	1.22483	1.34879	1.641 up	1.089 up	1.788 up	NC_000001	APITD1-CORT readthrough, Derived by automated computational analysis using gene prediction method: BestRefseq.
APOBEC3B	-4.04337	-3.39773	-2.71385	1.564 up	1.606 up	2.513 up	NC_000022	apolipoprotein B mRNA editing enzyme, catalytic polypeptide-like 3B; Derived by automated computational analysis using gene prediction method: BestRefseq.
APOBEC3H	-1.12131	-0.4124	-0.50708	1.634 up	1.067 down	1.530 up	NC_000022	apolipoprotein B mRNA editing enzyme, catalytic polypeptide-like 3H; Derived by automated computational analysis using gene prediction method: BestRefseq.
APOE	-0.19317	2.18391	2.46421	5.194 up	1.214 up	6.308 up	NC_000019	apolipoprotein E, Derived by automated computational analysis using gene prediction method: BestRefseq.
AQPEP	-1.83303	-0.53486	0.06827	2.459 up	1.519 up	3.735 up	NC_000005	laeverin, Derived by automated computational analysis using gene prediction method: BestRefseq.
ARHGAP19-SLIT1	0.88085	1.54943	1.94472	1.589 up	1.315 up	2.090 up	NC_000010	ARHGAP19-SLIT1 readthrough, Derived by automated computational analysis using gene prediction method: BestRefseq.
ARHGEF16	-0.80521	0.04634	-0.05465	1.804 up	1.072 down	1.682 up	NC_000001	Rho guanine nucleotide exchange factor (GEF) 16, Derived by automated computational analysis using gene prediction method: BestRefseq.
ARHGEF33	-4.39775	-3.51409	-2.50806	1.845 up	2.008 up	3.705 up	NC_000002	Rho guanine nucleotide exchange factor (GEF) 33, Derived by automated computational analysis using gene prediction method: BestRefseq.
ARHGEF35	-3.28644	-0.79289	1.35907	5.631 up	4.444 up	25.028 up	NC_000007	Rho guanine nucleotide exchange factor (GEF) 35, Derived by automated computational analysis using gene prediction method: BestRefseq.
ARHGEF5	-4.09242	-0.68312	0.83019	10.624 up	2.854 up	30.328 up	NC_000007	Rho guanine nucleotide exchange factor (GEF) 5, Derived by automated computational analysis using gene prediction method: BestRefseq.
ARL14	-0.3932	0.8858	0.82897	2.426 up	1.040 down	2.332 up	NC_000003	ADP-ribosylation factor-like 14, Derived by automated computational analysis using gene prediction method: BestRefseq.
ARL14EPL	-2.76907	-1.62754	-1.4059	2.206 up	1.166 up	2.572 up	NC_000005	ADP-ribosylation factor-like 14 effector protein-like, Derived by automated computational analysis using gene prediction method: BestRefseq.
ARL4D	1.9654	2.71908	2.75388	1.686 up	1.024 up	1.727 up	NC_000017	ADP-ribosylation factor-like 4D, Derived by automated computational analysis using gene prediction method: BestRefseq.
ARMCX2	-4.86709	-3.84157	-1.37407	2.035 up	5.530 up	11.259 up	NC_000023	armadillo repeat containing, X-linked 2; Derived by automated computational analysis using gene prediction method: BestRefseq.
ARMCX3-AS1	-0.73562	0.09495	0.64782	1.778 up	1.467 up	2.608 up	NC_000023	Derived by automated computational analysis using gene prediction method: GNOMON. Supporting evidence includes similarity to: 2 ESTs
ARSD	-0.67744	0.19433	0.47174	1.829 up	1.212 up	2.217 up	NC_000023	arylsulfatase D, Derived by automated computational analysis using gene prediction method: BestRefseq.
ART5	-3.67428	-2.45954	-2.32248	2.320 up	1.099 up	2.552 up	NC_000011	ADP-ribosyltransferase 5, Derived by automated computational analysis using gene prediction method: BestRefseq.
ASGR1	-0.68147	0.43128	0.49782	2.162 up	1.047 up	2.264 up	NC_000017	asialoglycoprotein receptor 1, Derived by automated computational analysis using gene prediction method: BestRefseq.
ATPBD4-AS1	-3.24423	-2.6253	-1.33641	1.535 up	2.443 up	3.752 up	NC_000015	ATPBD4 antisense RNA 1 (head to head), Derived by automated computational analysis using gene prediction method: BestRefseq.
AXDND1	-5.52767	-4.34714	-3.88882	2.266 up	1.373 up	3.114 up	NC_000001	axonemal dynein light chain domain containing 1, Derived by automated computational analysis using gene prediction method: BestRefseq.
B3GALT4	0.6956	1.3352	1.72015	1.557 up	1.305 up	2.034 up	NC_000006	UDP-Gal:betaGlcNAc beta 1,3-galactosyltransferase, polypeptide 4; Derived by automated computational analysis using gene prediction method: BestRefseq.
B3GNT7	-3.68405	-2.91334	-3.04365	1.706 up	1.094 down	1.558 up	NC_000002	UDP-GlcNAc:betaGal beta-1,3-N-acetylglucosaminyltransferase 7; Derived by automated computational analysis using gene prediction method: BestRefseq.
B4GALNT3	-2.83084	-2.23948	-1.59023	1.506 up	1.568 up	2.362 up	NC_000012	beta-1,4-N-acetyl-galactosaminyl transferase 3; Derived by automated computational analysis using gene prediction method: BestRefseq.
BDH2	3.47135	4.07705	4.42045	1.521 up	1.268 up	1.930 up	NC_000004	3-hydroxybutyrate dehydrogenase, type 2; Derived by automated computational analysis using gene prediction method: BestRefseq.
BHMT	-4.19163	-3.49693	-2.59413	1.618 up	1.869 up	3.026 up	NC_000005	betaine--homocysteine S-methyltransferase, Derived by automated computational analysis using gene prediction method: BestRefseq.
BLOC1S5	-1.56058	-0.50326	-0.5131	2.081 up	1.006 down	2.066 up	NC_000006	biogenesis of lysosomal organelles complex-1, subunit 5, muted; Derived by automated computational analysis using gene prediction method: BestRefseq.
BMP4	-2.33046	-1.29107	-0.85425	2.055 up	1.353 up	2.782 up	NC_000014	bone morphogenetic protein 4, Derived by automated computational analysis using gene prediction method: BestRefseq.
BMP5	-4.36191	-3.41187	-2.23544	1.931 up	2.260 up	4.366 up	NC_000006	bone morphogenetic protein 5, Derived by automated computational analysis using gene prediction method: BestRefseq.
BMP8A	-1.18876	-0.49286	-0.02969	1.619 up	1.378 up	2.233 up	NC_000001	bone morphogenetic protein 8a, Derived by automated computational analysis using gene prediction method: BestRefseq.
BNC1	-2.71681	-2.06901	0.73639	1.566 up	6.990 up	10.952 up	NC_000015	basonuclin 1, Derived by automated computational analysis using gene prediction method: BestRefseq.
BRWD1-IT2	-1.99629	-1.40063	-1.52101	1.511 up	1.087 down	1.390 up	NC_000021	BRWD1 intronic transcript 2 (non-protein coding), Derived by automated computational analysis using gene prediction method: BestRefseq.
BTBD19	-2.57105	-1.51432	0.15414	2.080 up	3.178 up	6.612 up	NC_000001	BTB (POZ) domain containing 19, Derived by automated computational analysis using gene prediction method: BestRefseq.
BTC	-1.86504	-1.01938	-0.75936	1.797 up	1.197 up	2.151 up	NC_000004	betacellulin, Derived by automated computational analysis using gene prediction method: BestRefseq.
BTNL9	-0.41499	0.44908	0.37864	1.820 up	1.050 down	1.733 up	NC_000005	butyrophilin-like 9, Derived by automated computational analysis using gene prediction method: BestRefseq.
C10orf107	-0.61186	0.21228	1.58486	1.770 up	2.589 up	4.584 up	NC_000010	chromosome 10 open reading frame 107, Derived by automated computational analysis using gene prediction method: BestRefseq.
C10orf54	-2.91663	-1.94393	0.80961	1.962 up	6.743 up	13.234 up	NC_000010	chromosome 10 open reading frame 54, Derived by automated computational analysis using gene prediction method: BestRefseq.
C10orf95	-2.22074	-1.40235	-1.20346	1.763 up	1.147 up	2.024 up	NC_000010	chromosome 10 open reading frame 95, Derived by automated computational analysis using gene prediction method: BestRefseq.
C12orf39	-0.64783	0.16727	0.77787	1.759 up	1.526 up	2.686 up	NC_000012	chromosome 12 open reading frame 39, Derived by automated computational analysis using gene prediction method: BestRefseq.
C12orf56	-3.61418	-2.41521	1.94367	2.295 up	20.518 up	47.106 up	NC_000012	chromosome 12 open reading frame 56, Derived by automated computational analysis using gene prediction method: BestRefseq.
C14orf39	-3.90691	-2.40077	1.86644	2.840 up	19.255 up	54.695 up	NC_000014	chromosome 14 open reading frame 39, Derived by automated computational analysis using gene prediction method: BestRefseq.
C19orf33	-1.18845	-0.44816	0.61002	1.670 up	2.082 up	3.478 up	NC_000019	chromosome 19 open reading frame 33, Derived by automated computational analysis using gene prediction method: BestRefseq.
C1orf106	-4.83676	-4.04498	-3.10961	1.731 up	1.912 up	3.310 up	NC_000001	chromosome 1 open reading frame 106, Derived by automated computational analysis using gene prediction method: BestRefseq.
C1orf228	0.07971	0.68258	1.29201	1.518 up	1.525 up	2.317 up	NC_000001	chromosome 1 open reading frame 228, Derived by automated computational analysis using gene prediction method: BestRefseq.
C1orf85	4.11192	4.92947	5.67851	1.762 up	1.680 up	2.962 up	NC_000001	chromosome 1 open reading frame 85, Derived by automated computational analysis using gene prediction method: BestRefseq.
C1R	-0.62108	0.00151	0.04495	1.539 up	1.030 up	1.586 up	NC_000012	complement component 1, r subcomponent; Derived by automated computational analysis using gene prediction method: BestRefseq.
C20orf152	-3.28061	-2.41167	-2.0593	1.826 up	1.276 up	2.331 up	NC_000020	chromosome 20 open reading frame 152, Derived by automated computational analysis using gene prediction method: BestRefseq.
C20orf201	-3.19035	-2.49094	-1.88305	1.623 up	1.524 up	2.474 up	NC_000020	chromosome 20 open reading frame 201, Derived by automated computational analysis using gene prediction method: BestRefseq.
C2CD4A	-4.04859	-2.75119	-2.84056	2.457 up	1.063 down	2.310 up	NC_000015	C2 calcium-dependent domain containing 4A, Derived by automated computational analysis using gene prediction method: BestRefseq.
C3	-5.34192	-4.42025	-3.49132	1.894 up	1.903 up	3.606 up	NC_000019	complement component 3, Derived by automated computational analysis using gene prediction method: BestRefseq.
C4orf19	-1.58235	-0.47905	0.55535	2.148 up	2.048 up	4.400 up	NC_000004	chromosome 4 open reading frame 19, Derived by automated computational analysis using gene prediction method: BestRefseq.
C4orf22	-3.192	-1.94321	-1.0566	2.376 up	1.848 up	4.393 up	NC_000004	chromosome 4 open reading frame 22, Derived by automated computational analysis using gene prediction method: BestRefseq.
C4orf34	3.13755	3.8419	3.94213	1.629 up	1.071 up	1.746 up	NC_000004	chromosome 4 open reading frame 34, Derived by automated computational analysis using gene prediction method: BestRefseq.
C5orf58	-2.24753	-1.44879	-0.29253	1.739 up	2.228 up	3.877 up	NC_000005	chromosome 5 open reading frame 58, Derived by automated computational analysis using gene prediction method: BestRefseq.
C6orf10	-0.90083	-0.17146	-0.16418	1.657 up	1.005 up	1.666 up	NC_000006	chromosome 6 open reading frame 10, Derived by automated computational analysis using gene prediction method: BestRefseq.
C7orf53	0.1067	0.92576	0.91694	1.764 up	1.006 down	1.753 up	NC_000007	chromosome 7 open reading frame 53, Derived by automated computational analysis using gene prediction method: BestRefseq.
C9orf174	-4.53438	-3.35956	-3.22772	2.257 up	1.095 up	2.473 up	NC_000009	chromosome 9 open reading frame 174, Derived by automated computational analysis using gene prediction method: BestRefseq.
C9orf64	-3.9611	-0.4415	0.51158	11.468 up	1.936 up	22.203 up	NC_000009	chromosome 9 open reading frame 64, Derived by automated computational analysis using gene prediction method: BestRefseq.
CA3	-0.4132	0.28675	0.47143	1.624 up	1.136 up	1.846 up	NC_000008	carbonic anhydrase III, muscle specific; Derived by automated computational analysis using gene prediction method: BestRefseq.
CACNA2D2	-5.04486	-4.05296	-4.06215	1.988 up	1.006 down	1.976 up	NC_000003	calcium channel, voltage-dependent, alpha 2/delta subunit 2; Derived by automated computational analysis using gene prediction method: BestRefseq.
CAPN13	-4.93798	-3.61619	-3.6154	2.499 up	1.000 up	2.501 up	NC_000002	calpain 13, Derived by automated computational analysis using gene prediction method: BestRefseq.
CAPN3	-1.31992	-0.65989	-0.02829	1.580 up	1.549 up	2.448 up	NC_000015	calpain 3, (p94); Derived by automated computational analysis using gene prediction method: BestRefseq.
CARD17	-1.4914	-0.41046	0.08939	2.115 up	1.414 up	2.991 up	NC_000011	caspase recruitment domain family, member 17; Derived by automated computational analysis using gene prediction method: BestRefseq.
CASP16	-3.04077	-2.02842	-2.10605	2.017 up	1.055 down	1.911 up	NC_000016	Derived by automated computational analysis using gene prediction method: GNOMON. Supporting evidence includes similarity to: 2 mRNAs
CCDC11	-0.31532	0.34594	0.45445	1.581 up	1.078 up	1.705 up	NC_000018	coiled-coil domain containing 11, Derived by automated computational analysis using gene prediction method: BestRefseq.
CCDC160	-3.8987	-2.85453	-2.1889	2.062 up	1.586 up	3.271 up	NC_000023	coiled-coil domain containing 160, Derived by automated computational analysis using gene prediction method: BestRefseq.
CCDC162P	-0.22448	1.01181	2.00027	2.355 up	1.984 up	4.674 up	NC_000006	coiled-coil domain containing 162, pseudogene; Derived by automated computational analysis using gene prediction method: BestRefseq.
CCDC170	-3.78456	-2.54266	-0.67897	2.365 up	3.639 up	8.607 up	NC_000006	coiled-coil domain containing 170, Derived by automated computational analysis using gene prediction method: BestRefseq.
CCDC80	-1.56882	0.16596	1.02588	3.328 up	1.814 up	6.040 up	NC_000003	coiled-coil domain containing 80, Derived by automated computational analysis using gene prediction method: BestRefseq.
CCDC87	-2.6607	-1.97042	-1.67811	1.613 up	1.224 up	1.976 up	NC_000011	coiled-coil domain containing 87, Derived by automated computational analysis using gene prediction method: BestRefseq.
CCR6	-2.68007	-1.98255	-1.26341	1.621 up	1.646 up	2.669 up	NC_000006	chemokine (C-C motif) receptor 6, Derived by automated computational analysis using gene prediction method: BestRefseq.
CCT6B	-2.35045	-1.40965	-1.01996	1.919 up	1.310 up	2.514 up	NC_000017	chaperonin containing TCP1, subunit 6B (zeta 2); Derived by automated computational analysis using gene prediction method: BestRefseq.
CD22	-4.08786	-2.85815	-2.90346	2.345 up	1.031 down	2.272 up	NC_000019	CD22 molecule, Derived by automated computational analysis using gene prediction method: BestRefseq.
CD59	7.67779	8.28724	8.32327	1.525 up	1.025 up	1.564 up	NC_000011	CD59 molecule, complement regulatory protein; Derived by automated computational analysis using gene prediction method: BestRefseq.
CD8A	-4.97906	-4.27964	-2.99175	1.623 up	2.441 up	3.964 up	NC_000002	CD8a molecule, Derived by automated computational analysis using gene prediction method: BestRefseq.
CD99	3.80307	4.50886	4.96585	1.631 up	1.372 up	2.238 up	NC_000023	CD99 molecule, Derived by automated computational analysis using gene prediction method: BestRefseq.
CD99	3.80307	4.50886	4.96585	1.631 up	1.372 up	2.238 up	NC_000023	CD99 molecule, Derived by automated computational analysis using gene prediction method: BestRefseq.
CDC42BPG	-2.4802	-1.68914	-0.45434	1.730 up	2.353 up	4.072 up	NC_000011	CDC42 binding protein kinase gamma (DMPK-like), Derived by automated computational analysis using gene prediction method: BestRefseq.
CDK18	-2.65115	-1.3906	-0.3913	2.395 up	1.999 up	4.789 up	NC_000001	cyclin-dependent kinase 18, Derived by automated computational analysis using gene prediction method: BestRefseq.
CDKL4	-3.32571	-2.73559	-2.67019	1.505 up	1.046 up	1.575 up	NC_000002	cyclin-dependent kinase-like 4, Derived by automated computational analysis using gene prediction method: BestRefseq.
CDRT1	-4.0758	-2.58246	-2.49029	2.815 up	1.065 up	3.001 up	NC_000017	CMT1A duplicated region transcript 1, Derived by automated computational analysis using gene prediction method: BestRefseq.
CDSN	-4.55481	-3.6618	-1.29259	1.857 up	5.166 up	9.594 up	NC_000006	corneodesmosin, Derived by automated computational analysis using gene prediction method: BestRefseq.
CEND1	-1.75429	-1.10913	-0.42905	1.563 up	1.602 up	2.505 up	NC_000011	cell cycle exit and neuronal differentiation 1, Derived by automated computational analysis using gene prediction method: BestRefseq.
CES3	-3.07798	-1.51445	-0.8522	2.955 up	1.582 up	4.677 up	NC_000016	carboxylesterase 3, Derived by automated computational analysis using gene prediction method: BestRefseq.
CGB5	-3.1957	-2.37293	-2.38766	1.768 up	1.010 down	1.750 up	NC_000019	chorionic gonadotropin, beta polypeptide 5; Derived by automated computational analysis using gene prediction method: BestRefseq.
CGB7	-3.36151	-1.288	0.38589	4.209 up	3.190 up	13.430 up	NC_000019	chorionic gonadotropin, beta polypeptide 7; Derived by automated computational analysis using gene prediction method: BestRefseq.
CGB8	-3.1957	-2.37293	-2.38766	1.768 up	1.010 down	1.750 up	NC_000019	chorionic gonadotropin, beta polypeptide 8; Derived by automated computational analysis using gene prediction method: BestRefseq.
CGNL1	-3.88077	-3.12575	-1.73383	1.687 up	2.624 up	4.428 up	NC_000015	cingulin-like 1, Derived by automated computational analysis using gene prediction method: BestRefseq.
CHDH	-4.75565	-3.54069	-1.71027	2.321 up	3.556 up	8.255 up	NC_000003	choline dehydrogenase, Derived by automated computational analysis using gene prediction method: BestRefseq.
CILP	-5.73614	-4.57672	-3.93806	2.233 up	1.556 up	3.477 up	NC_000015	cartilage intermediate layer protein, nucleotide pyrophosphohydrolase; Derived by automated computational analysis using gene prediction method: BestRefseq.
CKMT1A	-0.39827	0.76219	1.10648	2.235 up	1.269 up	2.837 up	NC_000015	creatine kinase, mitochondrial 1A; Derived by automated computational analysis using gene prediction method: BestRefseq.
CKMT1B	-0.29451	0.31611	0.80246	1.526 up	1.400 up	2.139 up	NC_000015	creatine kinase, mitochondrial 1B; Derived by automated computational analysis using gene prediction method: BestRefseq.
CLDN2	-3.39065	-2.35756	-2.4198	2.046 up	1.044 down	1.960 up	NC_000023	claudin 2, Derived by automated computational analysis using gene prediction method: BestRefseq.
CLIP3	1.92499	3.12015	4.06059	2.289 up	1.919 up	4.394 up	NC_000019	CAP-GLY domain containing linker protein 3, Derived by automated computational analysis using gene prediction method: BestRefseq.
CNFN	0.59564	1.65808	2.22887	2.088 up	1.485 up	3.102 up	NC_000019	cornifelin, Derived by automated computational analysis using gene prediction method: BestRefseq.
CNN1	-3.74191	-2.90507	-2.58557	1.786 up	1.247 up	2.228 up	NC_000019	calponin 1, basic, smooth muscle; Derived by automated computational analysis using gene prediction method: BestRefseq.
COL5A1	-5.40574	-4.60699	-2.57706	1.739 up	4.083 up	7.104 up	NC_000009	collagen, type V, alpha 1; Derived by automated computational analysis using gene prediction method: BestRefseq.
COLQ	-1.88526	-1.05701	-0.45725	1.775 up	1.515 up	2.690 up	NC_000003	collagen-like tail subunit (single strand of homotrimer) of asymmetric acetylcholinesterase, Derived by automated computational analysis using gene prediction method: BestRefseq.
CORO7	-4.4291	-2.82891	-2.51287	3.031 up	1.244 up	3.774 up	NC_000016	coronin 7, Derived by automated computational analysis using gene prediction method: BestRefseq.
COX7B2	-1.87949	1.40598	1.67689	9.750 up	1.206 up	11.764 up	NC_000004	cytochrome c oxidase subunit VIIb2, Derived by automated computational analysis using gene prediction method: BestRefseq.
CPAMD8	-5.46737	-4.67891	-4.18649	1.727 up	1.406 up	2.429 up	NC_000019	C3 and PZP-like, alpha-2-macroglobulin domain containing 8; Derived by automated computational analysis using gene prediction method: BestRefseq.
CPS1	-2.67309	-2.07364	-1.64741	1.515 up	1.343 up	2.035 up	NC_000002	carbamoyl-phosphate synthase 1, mitochondrial; Derived by automated computational analysis using gene prediction method: BestRefseq.
CRABP2	2.78229	3.37467	4.14757	1.507 up	1.708 up	2.576 up	NC_000001	cellular retinoic acid binding protein 2, Derived by automated computational analysis using gene prediction method: BestRefseq.
CSF1	-4.19446	-3.01049	-0.51178	2.272 up	5.651 up	12.840 up	NC_000001	colony stimulating factor 1 (macrophage), Derived by automated computational analysis using gene prediction method: BestRefseq.
CSMD3	-5.81347	-5.15251	-4.30159	1.581 up	1.803 up	2.851 up	NC_000008	CUB and Sushi multiple domains 3, Derived by automated computational analysis using gene prediction method: BestRefseq.
CTAGE4	-4.83184	-3.64	-1.96085	2.284 up	3.202 up	7.315 up	NC_000007	CTAGE family, member 4; Derived by automated computational analysis using gene prediction method: BestRefseq.
CTAGE9	-5.04016	-4.06685	-3.49883	1.963 up	1.482 up	2.910 up	NC_000006	CTAGE family, member 9; Derived by automated computational analysis using gene prediction method: BestRefseq.
CTRC	-3.61037	-2.57727	-2.69229	2.046 up	1.082 down	1.889 up	NC_000001	chymotrypsin C (caldecrin), Derived by automated computational analysis using gene prediction method: BestRefseq.
CTSL3	-2.04539	-0.61662	-0.24819	2.692 up	1.290 up	3.475 up	NC_000009	cathepsin L family member 3, Derived by automated computational analysis using gene prediction method: BestRefseq.
CYP3A43	-4.46472	-3.83323	-3.71698	1.549 up	1.083 up	1.679 up	NC_000007	cytochrome P450, family 3, subfamily A, polypeptide 43; Derived by automated computational analysis using gene prediction method: BestRefseq.
CYP3A7	-6.46174	-3.75504	-3.35659	6.528 up	1.318 up	8.604 up	NC_000007	cytochrome P450, family 3, subfamily A, polypeptide 7; Derived by automated computational analysis using gene prediction method: BestRefseq.
CYTIP	-4.04182	-2.71166	-2.79972	2.514 up	1.062 down	2.365 up	NC_000002	cytohesin 1 interacting protein, Derived by automated computational analysis using gene prediction method: BestRefseq.
DCBLD2	5.04781	5.63744	6.86333	1.504 up	2.339 up	3.519 up	NC_000003	discoidin, CUB and LCCL domain containing 2; Derived by automated computational analysis using gene prediction method: BestRefseq.
DDO	-3.13562	-1.21225	-1.30483	3.793 up	1.066 down	3.557 up	NC_000006	D-aspartate oxidase, Derived by automated computational analysis using gene prediction method: BestRefseq.
DDX11L5	-1.38563	-0.68082	-0.44419	1.629 up	1.178 up	1.920 up	NC_000009	DEAD/H (Asp-Glu-Ala-Asp/His) box helicase 11 like 5, Derived by automated computational analysis using gene prediction method: BestRefseq.
DEGS2	-3.87285	-2.31708	-2.06812	2.939 up	1.188 up	3.493 up	NC_000014	delta(4)-desaturase, sphingolipid 2; Derived by automated computational analysis using gene prediction method: BestRefseq.
DENND1B	0.59585	1.22243	1.29083	1.543 up	1.048 up	1.618 up	NC_000001	DENN/MADD domain containing 1B, Derived by automated computational analysis using gene prediction method: BestRefseq.
DHDH	-3.91076	-1.98934	-1.54221	3.787 up	1.363 up	5.164 up	NC_000019	dihydrodiol dehydrogenase (dimeric), Derived by automated computational analysis using gene prediction method: BestRefseq.
DHRS2	-2.16815	-1.51012	-1.29147	1.577 up	1.163 up	1.836 up	NC_000014	dehydrogenase/reductase (SDR family) member 2, Derived by automated computational analysis using gene prediction method: BestRefseq.
DHRSX	0.34711	1.08639	2.03188	1.669 up	1.925 up	3.214 up	NC_000023	dehydrogenase/reductase (SDR family) X-linked, Derived by automated computational analysis using gene prediction method: BestRefseq.
DHRSX	0.34711	1.08639	2.03188	1.669 up	1.925 up	3.214 up	NC_000023	dehydrogenase/reductase (SDR family) X-linked, Derived by automated computational analysis using gene prediction method: BestRefseq.
DIO2	-3.68046	-2.84369	-2.7258	1.786 up	1.085 up	1.938 up	NC_000014	deiodinase, iodothyronine, type II; Derived by automated computational analysis using gene prediction method: BestRefseq.
DLG1-AS1	-2.5534	-1.76401	-1.83381	1.728 up	1.049 down	1.646 up	NC_000003	DLG1 antisense RNA 1, Derived by automated computational analysis using gene prediction method: BestRefseq.
DLL1	-1.55627	0.314	0.32981	3.655 up	1.011 up	3.696 up	NC_000006	delta-like 1 (Drosophila), Derived by automated computational analysis using gene prediction method: BestRefseq.
DMKN	-3.0168	-1.84037	-1.26349	2.260 up	1.491 up	3.371 up	NC_000019	dermokine, Derived by automated computational analysis using gene prediction method: BestRefseq.
DNASE1L2	-1.06012	-0.01181	0.05731	2.068 up	1.049 up	2.169 up	NC_000016	deoxyribonuclease I-like 2, Derived by automated computational analysis using gene prediction method: BestRefseq.
DTNA	-2.36631	-0.85181	0.52262	2.857 up	2.592 up	7.407 up	NC_000018	dystrobrevin, alpha; Derived by automated computational analysis using gene prediction method: BestRefseq.
DUSP15	-1.82515	-0.49775	0.01373	2.509 up	1.425 up	3.577 up	NC_000020	dual specificity phosphatase 15, Derived by automated computational analysis using gene prediction method: BestRefseq.
DUSP23	-2.77731	-1.35445	2.13088	2.681 up	11.199 up	30.026 up	NC_000001	dual specificity phosphatase 23, Derived by automated computational analysis using gene prediction method: BestRefseq.
EBI3	-1.74999	-0.99498	0.51952	1.687 up	2.856 up	4.821 up	NC_000019	Epstein-Barr virus induced 3, Derived by automated computational analysis using gene prediction method: BestRefseq.
EFCAB10	-1.3511	-0.27164	-0.16746	2.113 up	1.074 up	2.271 up	NC_000007	EF-hand calcium binding domain 10, Derived by automated computational analysis using gene prediction method: BestRefseq.
EFHB	-3.35841	-1.73203	-1.72181	3.087 up	1.007 up	3.109 up	NC_000003	EF-hand domain family, member B; Derived by automated computational analysis using gene prediction method: BestRefseq.
EGFR	2.77231	2.79489	2.85607	1.515 up	1.043 up	1.059 up	NC_000007	epidermal growth factor receptor, Derived by automated computational analysis using gene prediction method: BestRefseq.
ELAVL3	-4.05289	-2.56664	-2.46375	2.801 up	1.073 up	3.008 up	NC_000019	ELAV (embryonic lethal, abnormal vision, Drosophila)-like 3 (Hu antigen C); Derived by automated computational analysis using gene prediction method: BestRefseq.
EMILIN1	-3.14461	-2.49335	-2.07936	1.570 up	1.332 up	2.092 up	NC_000002	elastin microfibril interfacer 1, Derived by automated computational analysis using gene prediction method: BestRefseq.
ENO1-AS1	-0.12367	0.52713	0.84953	1.570 up	1.250 up	1.963 up	NC_000001	ENO1 antisense RNA 1, Derived by automated computational analysis using gene prediction method: BestRefseq.
ENTPD2	-3.37678	-2.55886	-2.54146	1.762 up	1.012 up	1.784 up	NC_000009	ectonucleoside triphosphate diphosphohydrolase 2, Derived by automated computational analysis using gene prediction method: BestRefseq.
EPS8L2	1.76144	2.51344	3.36148	1.684 up	1.800 up	3.031 up	NC_000011	EPS8-like 2, Derived by automated computational analysis using gene prediction method: BestRefseq.
ERBB3	0.97143	1.71018	1.62633	1.668 up	1.059 down	1.574 up	NC_000012	v-erb-b2 erythroblastic leukemia viral oncogene homolog 3 (avian), Derived by automated computational analysis using gene prediction method: BestRefseq.
ERC2	-5.43135	-4.15145	-1.77772	2.428 up	5.182 up	12.584 up	NC_000003	ELKS/RAB6-interacting/CAST family member 2, Derived by automated computational analysis using gene prediction method: BestRefseq.
ESPNL	-1.61618	-0.2494	-0.05423	2.578 up	1.144 up	2.952 up	NC_000002	espin-like, Derived by automated computational analysis using gene prediction method: BestRefseq.
ESRRB	-2.79226	-2.07525	-1.19004	1.643 up	1.847 up	3.036 up	NC_000014	estrogen-related receptor beta, Derived by automated computational analysis using gene prediction method: BestRefseq.
FAAH2	-3.43922	-2.63604	-1.83354	1.744 up	1.744 up	3.043 up	NC_000023	fatty acid amide hydrolase 2, Derived by automated computational analysis using gene prediction method: BestRefseq.
FAM138B	0.63181	1.23723	1.45205	1.521 up	1.160 up	1.765 up	NC_000002	family with sequence similarity 138, member B; Derived by automated computational analysis using gene prediction method: BestRefseq.
FAM194A	-4.1525	-2.74089	-2.715	2.660 up	1.018 up	2.708 up	NC_000003	family with sequence similarity 194, member A; Derived by automated computational analysis using gene prediction method: BestRefseq.
FAM198B	-4.54795	-1.56891	-1.34569	7.884 up	1.167 up	9.204 up	NC_000004	family with sequence similarity 198, member B; Derived by automated computational analysis using gene prediction method: BestRefseq.
FAM212A	-3.73096	-2.82845	-2.47649	1.869 up	1.276 up	2.385 up	NC_000003	family with sequence similarity 212, member A; Derived by automated computational analysis using gene prediction method: BestRefseq.
FAM22D	-3.0915	-1.80156	-1.17482	2.445 up	1.544 up	3.775 up	NC_000010	family with sequence similarity 22, member D; Derived by automated computational analysis using gene prediction method: BestRefseq.
FAM66D	-1.98368	-0.94769	-0.04061	2.050 up	1.875 up	3.845 up	NC_000008	family with sequence similarity 66, member D; Derived by automated computational analysis using gene prediction method: BestRefseq.
FAM66E	-5.38532	-4.66481	0.55084	1.647 up	37.159 up	61.229 up	NC_000008	family with sequence similarity 66, member E; Derived by automated computational analysis using gene prediction method: BestRefseq.
FAM83E	-4.41556	-3.40874	-1.87557	2.009 up	2.894 up	5.815 up	NC_000019	family with sequence similarity 83, member E; Derived by automated computational analysis using gene prediction method: BestRefseq.
FAM84B	-3.81296	-3.10882	0.26332	1.629 up	10.354 up	16.868 up	NC_000008	family with sequence similarity 84, member B; Derived by automated computational analysis using gene prediction method: BestRefseq.
FAM90A7P	-3.65042	-2.61758	-2.63465	2.046 up	1.011 down	2.021 up	NC_000008	family with sequence similarity 90, member A7, pseudogene; Derived by automated computational analysis using gene prediction method: BestRefseq.
FBLL1	-2.58419	-1.96701	-1.81154	1.533 up	1.113 up	1.708 up	NC_000005	fibrillarin-like 1, Derived by automated computational analysis using gene prediction method: BestRefseq.
FBN2	-1.17585	0.05818	1.9661	2.352 up	3.752 up	8.827 up	NC_000005	fibrillin 2, Derived by automated computational analysis using gene prediction method: BestRefseq.
FBXW10	-4.49118	-3.88778	-3.26775	1.519 up	1.536 up	2.335 up	NC_000017	F-box and WD repeat domain containing 10, Derived by automated computational analysis using gene prediction method: BestRefseq.
FBXW4P1	-0.09319	0.74812	1.08944	1.791 up	1.266 up	2.269 up	NC_000022	F-box and WD repeat domain containing 4 pseudogene 1, Derived by automated computational analysis using gene prediction method: BestRefseq.
FCHSD1	2.63118	3.34209	3.84919	1.636 up	1.421 up	2.326 up	NC_000005	FCH and double SH3 domains 1, Derived by automated computational analysis using gene prediction method: BestRefseq.
FCRLB	-2.087	-1.4579	-1.29502	1.546 up	1.119 up	1.731 up	NC_000001	Fc receptor-like B, Derived by automated computational analysis using gene prediction method: BestRefseq.
FGF18	-2.7279	-1.55905	-1.31504	2.248 up	1.184 up	2.662 up	NC_000005	fibroblast growth factor 18, Derived by automated computational analysis using gene prediction method: BestRefseq.
FGF5	0.32314	2.16988	2.86605	3.596 up	1.620 up	5.827 up	NC_000004	fibroblast growth factor 5, Derived by automated computational analysis using gene prediction method: BestRefseq.
FGF7	-2.57372	-1.84288	-1.64189	1.659 up	1.149 up	1.907 up	NC_000015	fibroblast growth factor 7, Derived by automated computational analysis using gene prediction method: BestRefseq.
FLJ13224	-2.7782	-1.63504	-1.36124	2.208 up	1.208 up	2.670 up	NC_000012	uncharacterized LOC79857, Derived by automated computational analysis using gene prediction method: BestRefseq.
FLJ44313	-3.03423	-2.32286	-1.96087	1.637 up	1.285 up	2.104 up	NC_000018	Derived by automated computational analysis using gene prediction method: GNOMON. Supporting evidence includes similarity to: 1 mRNA, 4 ESTs, 1 Protein
FLT3LG	-0.1789	0.73974	0.67867	1.890 up	1.043 down	1.811 up	NC_000019	fms-related tyrosine kinase 3 ligand, Derived by automated computational analysis using gene prediction method: BestRefseq.
FMO5	-2.64458	-1.7074	-1.78191	1.914 up	1.053 down	1.818 up	NC_000001	flavin containing monooxygenase 5, Derived by automated computational analysis using gene prediction method: BestRefseq.
FNDC1	-3.30264	-2.02465	-1.20578	2.425 up	1.764 up	4.277 up	NC_000006	fibronectin type III domain containing 1, Derived by automated computational analysis using gene prediction method: BestRefseq.
FOXD4	-3.02124	-1.27656	-0.98944	3.351 up	1.220 up	4.089 up	NC_000009	forkhead box D4, Derived by automated computational analysis using gene prediction method: BestRefseq.
FOXH1	-2.56644	-1.77055	-1.29412	1.736 up	1.391 up	2.415 up	NC_000008	forkhead box H1, Derived by automated computational analysis using gene prediction method: BestRefseq.
FOXI1	-4.09152	-3.22048	-3.34046	1.828 up	1.086 down	1.683 up	NC_000005	forkhead box I1, Derived by automated computational analysis using gene prediction method: BestRefseq.
FRAS1	-6.02121	-3.65236	-3.43397	5.165 up	1.163 up	6.009 up	NC_000004	Fraser syndrome 1, Derived by automated computational analysis using gene prediction method: BestRefseq.
FRAT1	-1.75108	-1.004	-0.80349	1.678 up	1.149 up	1.928 up	NC_000010	frequently rearranged in advanced T-cell lymphomas, Derived by automated computational analysis using gene prediction method: BestRefseq.
FSCN3	-3.5018	-2.91344	-2.94598	1.503 up	1.022 down	1.470 up	NC_000007	fascin homolog 3, actin-bundling protein, testicular (Strongylocentrotus purpuratus); Derived by automated computational analysis using gene prediction method: BestRefseq.
FST	-0.59024	0.3543	0.5437	1.924 up	1.140 up	2.194 up	NC_000005	follistatin, Derived by automated computational analysis using gene prediction method: BestRefseq.
FSTL1	0.69853	1.5521	3.48131	1.806 up	3.808 up	6.881 up	NC_000003	follistatin-like 1, Derived by automated computational analysis using gene prediction method: BestRefseq.
FTCD	-1.40979	0.08406	1.24031	2.816 up	2.228 up	6.277 up	NC_000021	formiminotransferase cyclodeaminase, Derived by automated computational analysis using gene prediction method: BestRefseq.
FUT9	-1.32603	-0.66622	-0.75062	1.579 up	1.060 down	1.490 up	NC_000006	fucosyltransferase 9 (alpha (1,3) fucosyltransferase); Derived by automated computational analysis using gene prediction method: BestRefseq.
GAGE12H	3.29161	6.74164	7.75918	10.928 up	2.024 up	22.124 up	NC_000023	G antigen 12H, Derived by automated computational analysis using gene prediction method: BestRefseq.
GAGE13	3.96917	6.23284	7.24369	4.802 up	2.015 up	9.676 up	NC_000023	G antigen 13, Derived by automated computational analysis using gene prediction method: BestRefseq.
GALC	-4.91234	-0.83097	3.79974	16.928 up	24.773 up	419.370 up	NC_000014	galactosylceramidase, Derived by automated computational analysis using gene prediction method: BestRefseq.
GALNT13	-4.60599	-2.88233	-2.06561	3.302 up	1.761 up	5.817 up	NC_000002	UDP-N-acetyl-alpha-D-galactosamine:polypeptide N-acetylgalactosaminyltransferase 13 (GalNAc-T13), Derived by automated computational analysis using gene prediction method: BestRefseq.
GALNT6	-0.45987	0.62387	0.92975	2.119 up	1.236 up	2.620 up	NC_000012	UDP-N-acetyl-alpha-D-galactosamine:polypeptide N-acetylgalactosaminyltransferase 6 (GalNAc-T6), Derived by automated computational analysis using gene prediction method: BestRefseq.
GATA3	-1.70054	-1.10569	0.23624	1.510 up	2.534 up	3.828 up	NC_000010	GATA binding protein 3, Derived by automated computational analysis using gene prediction method: BestRefseq.
GATA4	-4.33007	-2.04601	0.19059	4.870 up	4.712 up	22.953 up	NC_000008	GATA binding protein 4, Derived by automated computational analysis using gene prediction method: BestRefseq.
GATSL3	0.82904	1.505	1.55949	1.597 up	1.038 up	1.659 up	NC_000022	GATS protein-like 3, Derived by automated computational analysis using gene prediction method: BestRefseq.
GBP1	-3.78223	-2.06409	-0.55512	3.290 up	2.846 up	9.363 up	NC_000001	guanylate binding protein 1, interferon-inducible; Derived by automated computational analysis using gene prediction method: BestRefseq.
GBP1P1	-3.69065	-2.83502	-1.40749	1.809 up	2.689 up	4.867 up	NC_000001	guanylate binding protein 1, interferon-inducible pseudogene 1; Derived by automated computational analysis using gene prediction method: BestRefseq.
GBP2	-3.48514	-1.04852	1.69227	5.413 up	6.684 up	36.187 up	NC_000001	guanylate binding protein 2, interferon-inducible; Derived by automated computational analysis using gene prediction method: BestRefseq.
GCHFR	3.80012	4.58056	4.92781	1.717 up	1.272 up	2.185 up	NC_000015	GTP cyclohydrolase I feedback regulator, Derived by automated computational analysis using gene prediction method: BestRefseq.
GCNT2	1.69763	2.31323	2.61227	1.532 up	1.230 up	1.885 up	NC_000006	glucosaminyl (N-acetyl) transferase 2, I-branching enzyme (I blood group); Derived by automated computational analysis using gene prediction method: BestRefseq.
GFPT2	0.85896	1.98415	2.54522	2.181 up	1.475 up	3.218 up	NC_000005	glutamine-fructose-6-phosphate transaminase 2, Derived by automated computational analysis using gene prediction method: BestRefseq.
GGT1	-1.7764	-1.07832	-0.67049	1.622 up	1.326 up	2.152 up	NC_000022	gamma-glutamyltransferase 1, Derived by automated computational analysis using gene prediction method: BestRefseq.
GIPR	-0.92967	-0.32538	0.4835	1.520 up	1.751 up	2.663 up	NC_000019	gastric inhibitory polypeptide receptor, Derived by automated computational analysis using gene prediction method: BestRefseq.
GLI3	-6.15962	-3.56411	-0.47548	6.044 up	8.506 up	51.415 up	NC_000007	GLI family zinc finger 3, Derived by automated computational analysis using gene prediction method: BestRefseq.
GLIS1	-4.81617	-3.4444	-3.1177	2.587 up	1.254 up	3.245 up	NC_000001	GLIS family zinc finger 1, Derived by automated computational analysis using gene prediction method: BestRefseq.
GLRA2	-4.26324	-3.52597	-3.38225	1.667 up	1.104 up	1.841 up	NC_000023	glycine receptor, alpha 2; Derived by automated computational analysis using gene prediction method: BestRefseq.
GLRX	2.92883	3.54439	4.8701	1.532 up	2.506 up	3.840 up	NC_000005	glutaredoxin (thioltransferase), Derived by automated computational analysis using gene prediction method: BestRefseq.
GLT8D2	-2.35571	-1.47205	-0.74436	1.845 up	1.655 up	3.055 up	NC_000012	glycosyltransferase 8 domain containing 2, Derived by automated computational analysis using gene prediction method: BestRefseq.
GLYATL2	-2.8358	-1.92848	-1.1162	1.875 up	1.755 up	3.293 up	NC_000011	glycine-N-acyltransferase-like 2, Derived by automated computational analysis using gene prediction method: BestRefseq.
GMPR	-3.9846	-3.26677	-1.64826	1.644 up	3.070 up	5.050 up	NC_000006	guanosine monophosphate reductase, Derived by automated computational analysis using gene prediction method: BestRefseq.
GNAL	-0.70859	0.01223	0.22302	1.648 up	1.157 up	1.907 up	NC_000018	guanine nucleotide binding protein (G protein), alpha activating activity polypeptide, olfactory type; Derived by automated computational analysis using gene prediction method: BestRefseq.
GPC5	-4.68786	-3.83245	-3.79505	1.809 up	1.026 up	1.856 up	NC_000013	glypican 5, Derived by automated computational analysis using gene prediction method: BestRefseq.
GPR156	-5.18904	-4.17939	-2.3513	2.013 up	3.550 up	7.148 up	NC_000003	G protein-coupled receptor 156, Derived by automated computational analysis using gene prediction method: BestRefseq.
GPR56	-2.06752	-1.2484	-0.15473	1.764 up	2.134 up	3.765 up	NC_000016	G protein-coupled receptor 56, Derived by automated computational analysis using gene prediction method: BestRefseq.
GPX3	-3.35202	-1.46587	0.59783	3.696 up	4.180 up	15.453 up	NC_000005	glutathione peroxidase 3 (plasma), Derived by automated computational analysis using gene prediction method: BestRefseq.
GRAMD2	-2.99914	-1.96924	-1.72395	2.041 up	1.185 up	2.420 up	NC_000015	GRAM domain containing 2, Derived by automated computational analysis using gene prediction method: BestRefseq.
GRIK1-AS2	-3.52019	-2.51804	-2.18658	2.002 up	1.258 up	2.520 up	NC_000021	GRIK1 antisense RNA 2, Derived by automated computational analysis using gene prediction method: BestRefseq.
GRK4	-2.56598	-1.96659	-1.033	1.515 up	1.910 up	2.893 up	NC_000004	G protein-coupled receptor kinase 4, Derived by automated computational analysis using gene prediction method: BestRefseq.
GSDMD	-3.05307	-1.02017	0.29526	4.092 up	2.488 up	10.184 up	NC_000008	gasdermin D, Derived by automated computational analysis using gene prediction method: BestRefseq.
GSTA4	3.17977	4.00362	4.02114	1.770 up	1.012 up	1.791 up	NC_000006	glutathione S-transferase alpha 4, Derived by automated computational analysis using gene prediction method: BestRefseq.
GSTM2	2.55808	3.4752	4.18523	1.888 up	1.635 up	3.089 up	NC_000001	glutathione S-transferase mu 2 (muscle), Derived by automated computational analysis using gene prediction method: BestRefseq.
GSTO2	0.46987	1.19843	1.61247	1.656 up	1.332 up	2.207 up	NC_000010	glutathione S-transferase omega 2, Derived by automated computational analysis using gene prediction method: BestRefseq.
GYLTL1B	0.34815	1.64212	1.63957	2.452 up	1.001 down	2.447 up	NC_000011	glycosyltransferase-like 1B, Derived by automated computational analysis using gene prediction method: BestRefseq.
H2AFB1	-2.38993	-0.51236	0.50436	3.674 up	2.023 up	7.434 up	NC_000023	H2A histone family, member B1; Derived by automated computational analysis using gene prediction method: BestRefseq.
H2AFB2	-2.27507	-0.15703	0.5666	4.341 up	1.651 up	7.168 up	NC_000023	H2A histone family, member B2; Derived by automated computational analysis using gene prediction method: BestRefseq.
H2AFB3	-2.27507	-0.15703	0.5666	4.341 up	1.651 up	7.168 up	NC_000023	H2A histone family, member B3; Derived by automated computational analysis using gene prediction method: BestRefseq.
HAPLN3	-2.46058	-1.14329	0.28683	2.491 up	2.694 up	6.715 up	NC_000015	hyaluronan and proteoglycan link protein 3, Derived by automated computational analysis using gene prediction method: BestRefseq.
HCAR3	-4.64316	-3.81955	-3.16796	1.769 up	1.570 up	2.780 up	NC_000012	hydroxycarboxylic acid receptor 3, Derived by automated computational analysis using gene prediction method: BestRefseq.
HCG17	-0.86012	-0.27257	0.16071	1.502 up	1.350 up	2.029 up	NC_000006	HLA complex group 17 (non-protein coding), Derived by automated computational analysis using gene prediction method: BestRefseq.
HCG26	-4.15851	-3.53224	-2.25338	1.543 up	2.426 up	3.745 up	NC_000006	HLA complex group 26 (non-protein coding), Derived by automated computational analysis using gene prediction method: BestRefseq.
HCP5	-5.00126	-3.6939	-2.3504	2.474 up	2.537 up	6.280 up	NC_000006	HLA complex P5 (non-protein coding), Derived by automated computational analysis using gene prediction method: BestRefseq.
HCST	-1.5624	-0.47674	0.44051	2.122 up	1.888 up	4.008 up	NC_000019	hematopoietic cell signal transducer, Derived by automated computational analysis using gene prediction method: BestRefseq.
HDHD1	2.69615	3.64525	4.05385	1.930 up	1.327 up	2.562 up	NC_000023	haloacid dehalogenase-like hydrolase domain containing 1, Derived by automated computational analysis using gene prediction method: BestRefseq.
HEATR8	-6.47247	-5.68565	-5.24065	1.725 up	1.361 up	2.348 up	NC_000001	HEAT repeat containing 8, Derived by automated computational analysis using gene prediction method: BestRefseq.
HERC2P3	1.16941	1.83941	1.73043	1.591 up	1.078 down	1.475 up	NC_000015	hect domain and RLD 2 pseudogene 3, Derived by automated computational analysis using gene prediction method: BestRefseq.
HID1	-0.46848	0.13192	0.69727	1.516 up	1.479 up	2.243 up	NC_000017	HID1 domain containing, Derived by automated computational analysis using gene prediction method: BestRefseq.
HIST1H2AC	2.09462	2.70117	3.80886	1.522 up	2.154 up	3.281 up	NC_000006	histone cluster 1, H2ac; Derived by automated computational analysis using gene prediction method: BestRefseq.
HIST1H2AD	-2.06089	-1.10699	-1.09129	1.937 up	1.010 up	1.958 up	NC_000006	histone cluster 1, H2ad; Derived by automated computational analysis using gene prediction method: BestRefseq.
HIST1H2BC	1.97726	2.59035	2.89001	1.529 up	1.230 up	1.882 up	NC_000006	histone cluster 1, H2bc; Derived by automated computational analysis using gene prediction method: BestRefseq.
HIST1H2BD	2.14074	2.86021	3.27742	1.646 up	1.335 up	2.198 up	NC_000006	histone cluster 1, H2bd; Derived by automated computational analysis using gene prediction method: BestRefseq.
HIST1H3F	-2.23951	-0.80312	-0.51982	2.706 up	1.216 up	3.293 up	NC_000006	histone cluster 1, H3f; Derived by automated computational analysis using gene prediction method: BestRefseq.
HIST1H4I	0.84224	1.4502	1.42216	1.524 up	1.019 down	1.494 up	NC_000006	histone cluster 1, H4i; Derived by automated computational analysis using gene prediction method: BestRefseq.
HLA-DMA	0.43911	1.53458	2.22095	2.136 up	1.609 up	3.438 up	NC_000006	major histocompatibility complex, class II, DM alpha; Derived by automated computational analysis using gene prediction method: BestRefseq.
HLA-DMB	-2.92562	-1.61796	-0.59667	2.475 up	2.029 up	5.024 up	NC_000006	major histocompatibility complex, class II, DM beta; Derived by automated computational analysis using gene prediction method: BestRefseq.
HMX2	-3.63103	-2.78394	0.62299	1.798 up	10.606 up	19.080 up	NC_000010	H6 family homeobox 2, Derived by automated computational analysis using gene prediction method: BestRefseq.
HPCA	-0.02107	0.56935	0.48257	1.505 up	1.062 down	1.417 up	NC_000001	hippocalcin, Derived by automated computational analysis using gene prediction method: BestRefseq.
HSD17B3	-0.76575	-0.13823	0.48239	1.544 up	1.537 up	2.375 up	NC_000009	hydroxysteroid (17-beta) dehydrogenase 3, Derived by automated computational analysis using gene prediction method: BestRefseq.
HSPA12B	-3.4081	-2.75684	-2.53564	1.570 up	1.165 up	1.830 up	NC_000020	heat shock 70kD protein 12B, Derived by automated computational analysis using gene prediction method: BestRefseq.
HSPA7	-4.88069	-4.08072	-3.63132	1.741 up	1.365 up	2.377 up	NC_000001	heat shock 70kDa protein 7 (HSP70B), Derived by automated computational analysis using gene prediction method: BestRefseq.
HTATIP2	-3.49524	0.74623	5.51666	18.915 up	27.292 up	516.243 up	NC_000011	HIV-1 Tat interactive protein 2, 30kDa; Derived by automated computational analysis using gene prediction method: BestRefseq.
HTR7	-2.20727	-0.12188	1.89573	4.243 up	4.049 up	17.184 up	NC_000010	5-hydroxytryptamine (serotonin) receptor 7, adenylate cyclase-coupled; Derived by automated computational analysis using gene prediction method: BestRefseq.
ID1	6.5144	7.14697	7.14069	1.550 up	1.004 down	1.543 up	NC_000020	inhibitor of DNA binding 1, dominant negative helix-loop-helix protein; Derived by automated computational analysis using gene prediction method: BestRefseq.
ID2	4.09678	4.76158	4.8239	1.585 up	1.044 up	1.655 up	NC_000002	inhibitor of DNA binding 2, dominant negative helix-loop-helix protein; Derived by automated computational analysis using gene prediction method: BestRefseq.
IFIT2	-1.58836	-0.63129	0.6855	1.941 up	2.491 up	4.836 up	NC_000010	interferon-induced protein with tetratricopeptide repeats 2, Derived by automated computational analysis using gene prediction method: BestRefseq.
IFITM1	0.34919	1.04164	1.89045	1.616 up	1.801 up	2.910 up	NC_000011	interferon induced transmembrane protein 1, Derived by automated computational analysis using gene prediction method: BestRefseq.
IGFBP6	0.14209	1.75381	3.87718	3.056 up	4.357 up	13.315 up	NC_000012	insulin-like growth factor binding protein 6, Derived by automated computational analysis using gene prediction method: BestRefseq.
IKBKE	-1.82331	-1.17752	0.02513	1.564 up	2.301 up	3.601 up	NC_000001	inhibitor of kappa light polypeptide gene enhancer in B-cells, kinase epsilon; Derived by automated computational analysis using gene prediction method: BestRefseq.
IL13RA2	-4.1169	-0.06444	4.13624	16.592 up	18.387 up	305.100 up	NC_000023	interleukin 13 receptor, alpha 2; Derived by automated computational analysis using gene prediction method: BestRefseq.
IL17RE	-2.73606	-1.91892	-1.8196	1.761 up	1.071 up	1.887 up	NC_000003	interleukin 17 receptor E, Derived by automated computational analysis using gene prediction method: BestRefseq.
IL20RA	-4.14593	-3.36368	-2.1474	1.719 up	2.323 up	3.995 up	NC_000006	interleukin 20 receptor, alpha; Derived by automated computational analysis using gene prediction method: BestRefseq.
IL28RA	-4.08361	-2.07905	-1.07162	4.012 up	2.010 up	8.066 up	NC_000001	interleukin 28 receptor, alpha (interferon, lambda receptor); Derived by automated computational analysis using gene prediction method: BestRefseq.
INPP5J	-1.89369	-1.09566	-0.90384	1.738 up	1.142 up	1.985 up	NC_000022	inositol polyphosphate-5-phosphatase J, Derived by automated computational analysis using gene prediction method: BestRefseq.
IQSEC3	-5.00276	-4.19958	-3.43219	1.744 up	1.702 up	2.970 up	NC_000012	IQ motif and Sec7 domain 3, Derived by automated computational analysis using gene prediction method: BestRefseq.
ISG15	2.20357	3.20689	3.53067	2.004 up	1.251 up	2.508 up	NC_000001	ISG15 ubiquitin-like modifier, Derived by automated computational analysis using gene prediction method: BestRefseq.
ISLR2	-4.8205	-3.12108	-3.09663	3.247 up	1.017 up	3.303 up	NC_000015	immunoglobulin superfamily containing leucine-rich repeat 2, Derived by automated computational analysis using gene prediction method: BestRefseq.
ITGB4	-0.86658	-0.17473	0.83178	1.615 up	2.009 up	3.245 up	NC_000017	integrin, beta 4; Derived by automated computational analysis using gene prediction method: BestRefseq.
ITGB8	-2.58386	-1.7447	-1.42938	1.789 up	1.244 up	2.226 up	NC_000007	integrin, beta 8; Derived by automated computational analysis using gene prediction method: BestRefseq.
JUP	-2.08929	-0.04347	1.40625	4.129 up	2.731 up	11.278 up	NC_000017	junction plakoglobin, Derived by automated computational analysis using gene prediction method: BestRefseq.
KATNAL2	0.21452	0.88163	1.24503	1.587 up	1.286 up	2.042 up	NC_000018	katanin p60 subunit A-like 2, Derived by automated computational analysis using gene prediction method: BestRefseq.
KAZALD1	1.37458	1.98841	2.91913	1.530 up	1.906 up	2.917 up	NC_000010	Kazal-type serine peptidase inhibitor domain 1, Derived by automated computational analysis using gene prediction method: BestRefseq.
KCND1	1.0428	1.74359	2.25323	1.625 up	1.423 up	2.314 up	NC_000023	potassium voltage-gated channel, Shal-related subfamily, member 1; Derived by automated computational analysis using gene prediction method: BestRefseq.
KCNE2	-2.22613	-1.32024	-1.29437	1.873 up	1.018 up	1.907 up	NC_000021	potassium voltage-gated channel, Isk-related family, member 2; Derived by automated computational analysis using gene prediction method: BestRefseq.
KCNJ13	-4.02132	-3.21744	-2.8773	1.745 up	1.265 up	2.209 up	NC_000002	potassium inwardly-rectifying channel, subfamily J, member 13; Derived by automated computational analysis using gene prediction method: BestRefseq.
KCNK6	-3.82009	-2.80691	-1.67638	2.018 up	2.189 up	4.418 up	NC_000019	potassium channel, subfamily K, member 6; Derived by automated computational analysis using gene prediction method: BestRefseq.
KCNN1	-3.03445	-1.48695	-1.04063	2.923 up	1.362 up	3.982 up	NC_000019	potassium intermediate/small conductance calcium-activated channel, subfamily N, member 1; Derived by automated computational analysis using gene prediction method: BestRefseq.
KCNV1	-1.7887	-0.94201	-0.53222	1.798 up	1.328 up	2.389 up	NC_000008	potassium channel, subfamily V, member 1; Derived by automated computational analysis using gene prediction method: BestRefseq.
KIAA0825	-2.11256	-1.45936	-1.41112	1.572 up	1.034 up	1.626 up	NC_000005	KIAA0825, Derived by automated computational analysis using gene prediction method: BestRefseq.
KIAA1456	-2.6277	-1.78139	-1.64775	1.797 up	1.097 up	1.972 up	NC_000008	KIAA1456, Derived by automated computational analysis using gene prediction method: BestRefseq.
KIAA1751	-5.08722	-3.95175	-3.49439	2.196 up	1.373 up	3.016 up	NC_000001	KIAA1751, Derived by automated computational analysis using gene prediction method: BestRefseq.
KIF7	0.52362	1.24642	1.57286	1.650 up	1.253 up	2.069 up	NC_000015	kinesin family member 7, Derived by automated computational analysis using gene prediction method: BestRefseq.
KLHL9	1.40457	2.00162	2.0469	1.512 up	1.031 up	1.560 up	NC_000009	kelch-like 9 (Drosophila), Derived by automated computational analysis using gene prediction method: BestRefseq.
KRT8	4.77403	5.38463	7.13707	1.526 up	3.369 up	5.144 up	NC_000012	keratin 8, Derived by automated computational analysis using gene prediction method: BestRefseq.
KYNU	-3.9606	-3.35372	-2.75919	1.522 up	1.509 up	2.299 up	NC_000002	kynureninase, Derived by automated computational analysis using gene prediction method: BestRefseq.
LAMA2	-2.01797	-1.2165	-0.32487	1.742 up	1.855 up	3.233 up	NC_000006	laminin, alpha 2; Derived by automated computational analysis using gene prediction method: BestRefseq.
LAMA4	-5.34022	-3.60732	-3.09208	3.323 up	1.429 up	4.750 up	NC_000006	laminin, alpha 4; Derived by automated computational analysis using gene prediction method: BestRefseq.
LDHD	-0.10577	0.60201	1.04945	1.633 up	1.363 up	2.227 up	NC_000016	lactate dehydrogenase D, Derived by automated computational analysis using gene prediction method: BestRefseq.
LEFTY1	-5.23029	-4.22807	1.33921	2.003 up	47.415 up	94.976 up	NC_000001	left-right determination factor 1, Derived by automated computational analysis using gene prediction method: BestRefseq.
LETM2	-0.11843	0.48141	1.08062	1.515 up	1.514 up	2.295 up	NC_000008	leucine zipper-EF-hand containing transmembrane protein 2, Derived by automated computational analysis using gene prediction method: BestRefseq.
LGALS3BP	0.33806	1.38589	2.8165	2.067 up	2.695 up	5.572 up	NC_000017	lectin, galactoside-binding, soluble, 3 binding protein; Derived by automated computational analysis using gene prediction method: BestRefseq.
LGALS4	-3.90088	-2.87536	-2.54396	2.035 up	1.258 up	2.561 up	NC_000019	lectin, galactoside-binding, soluble, 4; Derived by automated computational analysis using gene prediction method: BestRefseq.
LHX1	-3.19082	-1.85572	-1.59479	2.522 up	1.198 up	3.023 up	NC_000017	LIM homeobox 1, Derived by automated computational analysis using gene prediction method: BestRefseq.
LIMCH1	-2.18346	-1.53967	-1.45312	1.562 up	1.061 up	1.659 up	NC_000004	LIM and calponin homology domains 1, Derived by automated computational analysis using gene prediction method: BestRefseq.
LINC00271	-2.21478	-1.4841	-1.30067	1.659 up	1.135 up	1.884 up	NC_000006	long intergenic non-protein coding RNA 271, Derived by automated computational analysis using gene prediction method: BestRefseq.
LINC00326	-3.68806	-2.95426	-2.21846	1.663 up	1.665 up	2.769 up	NC_000006	long intergenic non-protein coding RNA 326, Derived by automated computational analysis using gene prediction method: BestRefseq.
LINC00460	0.95202	1.59523	2.24478	1.561 up	1.568 up	2.449 up	NC_000013	long intergenic non-protein coding RNA 460, Derived by automated computational analysis using gene prediction method: BestRefseq.
LINC00518	-4.29063	-2.97197	-3.02478	2.494 up	1.037 down	2.404 up	NC_000006	long intergenic non-protein coding RNA 518, Derived by automated computational analysis using gene prediction method: BestRefseq.
LINC00633	-3.24075	-2.22462	-2.05899	2.022 up	1.121 up	2.268 up	NC_000023	long intergenic non-protein coding RNA 633, Derived by automated computational analysis using gene prediction method: BestRefseq.
LMTK3	-0.1054	0.60995	0.55335	1.641 up	1.040 down	1.578 up	NC_000019	lemur tyrosine kinase 3, Derived by automated computational analysis using gene prediction method: BestRefseq.
LOC100128893	0.63184	1.32484	1.81352	1.616 up	1.403 up	2.268 up	NC_000018	Derived by automated computational analysis using gene prediction method: GNOMON. Supporting evidence includes similarity to: 1 mRNA, 16 ESTs
LOC100129973	-3.57428	-2.30939	-1.53478	2.403 up	1.710 up	4.111 up	NC_000015	Derived by automated computational analysis using gene prediction method: GNOMON. Supporting evidence includes similarity to: 1 mRNA, 6 ESTs
LOC100130476	-4.23658	-3.14092	-2.6061	2.137 up	1.448 up	3.096 up	NC_000006	uncharacterized LOC100130476, Derived by automated computational analysis using gene prediction method: BestRefseq.
LOC100132116	-0.9686	-0.28514	-0.40594	1.605 up	1.087 down	1.476 up	NC_000010	Derived by automated computational analysis using gene prediction method: GNOMON. Supporting evidence includes similarity to: 1 mRNA, 1 EST, 1 Protein
LOC100133123	2.37752	3.2662	3.33534	1.851 up	1.049 up	1.942 up	NC_000023	uncharacterized LOC100133123, Derived by automated computational analysis using gene prediction method: BestRefseq.
LOC100270679	-1.5176	-0.3633	-0.41804	2.225 up	1.038 down	2.142 up	NC_000020	uncharacterized LOC100270679, Derived by automated computational analysis using gene prediction method: BestRefseq.
LOC100271722	-4.57956	-3.9224	-3.70054	1.576 up	1.166 up	1.839 up	NC_000022	uncharacterized LOC100271722, Derived by automated computational analysis using gene prediction method: BestRefseq.
LOC100288336	-2.87004	-1.91046	-0.76192	1.944 up	2.216 up	4.311 up	NC_000021	Derived by automated computational analysis using gene prediction method: GNOMON. Supporting evidence includes similarity to: 1 EST
LOC100505518	-4.92456	-4.16964	-3.74298	1.687 up	1.344 up	2.268 up	NC_000013	Derived by automated computational analysis using gene prediction method: GNOMON. Supporting evidence includes similarity to: 1 mRNA, 9 ESTs
LOC100505729	-1.92162	-0.6731	-0.61756	2.375 up	1.039 up	2.469 up	NC_000003	Derived by automated computational analysis using gene prediction method: GNOMON. Supporting evidence includes similarity to: 8 ESTs
LOC100505851	-0.94227	-0.19494	-0.04858	1.678 up	1.106 up	1.857 up	NC_000019	Derived by automated computational analysis using gene prediction method: GNOMON. Supporting evidence includes similarity to: 1 mRNA, 12 ESTs
LOC100505865	-3.52144	-2.78502	-1.80738	1.666 up	1.969 up	3.280 up	NC_000016	uncharacterized LOC100505865, Derived by automated computational analysis using gene prediction method: BestRefseq.
LOC100506070	-3.58566	-2.9162	-2.87448	1.590 up	1.029 up	1.637 up	NC_000018	Derived by automated computational analysis using gene prediction method: GNOMON. Supporting evidence includes similarity to: 6 ESTs
LOC100506125	-2.3947	-1.45915	-1.21747	1.912 up	1.182 up	2.261 up	NC_000012	Derived by automated computational analysis using gene prediction method: GNOMON. Supporting evidence includes similarity to: 23 ESTs
LOC100506134	-3.5191	-2.91989	-2.24381	1.514 up	1.597 up	2.420 up	NC_000002	uncharacterized LOC100506134, Derived by automated computational analysis using gene prediction method: BestRefseq.
LOC100506310	-1.97148	-1.27441	-0.2686	1.621 up	2.008 up	3.255 up	NC_000001	Derived by automated computational analysis using gene prediction method: GNOMON. Supporting evidence includes similarity to: 1 mRNA, 4 ESTs
LOC100506377	2.43889	3.2256	3.21921	1.725 up	1.004 down	1.717 up	NC_000003	Derived by automated computational analysis using gene prediction method: GNOMON. Supporting evidence includes similarity to: 5 ESTs
LOC100506454	-4.17065	-3.15925	-3.20704	2.015 up	1.033 down	1.950 up	NC_000022	Derived by automated computational analysis using gene prediction method: GNOMON. Supporting evidence includes similarity to: 5 ESTs
LOC100506465	-0.03974	1.16485	1.48802	2.304 up	1.251 up	2.883 up	NC_000012	Derived by automated computational analysis using gene prediction method: GNOMON. Supporting evidence includes similarity to: 1 mRNA, 18 ESTs
LOC100506533	-2.64451	-1.15184	-0.1591	2.814 up	1.989 up	5.599 up	NC_000001	Derived by automated computational analysis using gene prediction method: GNOMON. Supporting evidence includes similarity to: 1 Protein
LOC100507009	-3.14564	-2.39879	-1.87817	1.678 up	1.434 up	2.407 up	NC_000009	Derived by automated computational analysis using gene prediction method: GNOMON. Supporting evidence includes similarity to: 5 ESTs
LOC100507150	-1.64491	-0.90825	-0.55867	1.666 up	1.274 up	2.123 up	NC_000004	Derived by automated computational analysis using gene prediction method: GNOMON. Supporting evidence includes similarity to: 2 mRNAs, 6 ESTs
LOC100507244	-2.17687	-1.54554	-1.49143	1.548 up	1.038 up	1.608 up	NC_000009	uncharacterized LOC100507244, Derived by automated computational analysis using gene prediction method: BestRefseq.
LOC100507284	-1.94469	-1.23689	-0.58354	1.633 up	1.572 up	2.568 up	NC_000009	Derived by automated computational analysis using gene prediction method: GNOMON. Supporting evidence includes similarity to: 7 ESTs
LOC100507311	-3.5769	-2.9635	-2.50908	1.529 up	1.370 up	2.096 up	NC_000015	Derived by automated computational analysis using gene prediction method: GNOMON. Supporting evidence includes similarity to: 1 mRNA, 6 ESTs
LOC100507511	-2.34512	-1.20774	-0.91145	2.199 up	1.227 up	2.701 up	NC_000012	Derived by automated computational analysis using gene prediction method: GNOMON. Supporting evidence includes similarity to: 10 ESTs
LOC100507568	-2.0121	-1.38659	-0.87738	1.542 up	1.423 up	2.195 up	NC_000015	Derived by automated computational analysis using gene prediction method: GNOMON. Supporting evidence includes similarity to: 6 ESTs
LOC100507656	-4.04236	-2.60198	-1.33309	2.713 up	2.409 up	6.539 up	NC_000017	Derived by automated computational analysis using gene prediction method: GNOMON. Supporting evidence includes similarity to: 2 ESTs
LOC100652758	-0.14332	0.61273	1.16469	1.688 up	1.466 up	2.475 up	NC_000005	Derived by automated computational analysis using gene prediction method: GNOMON. Supporting evidence includes similarity to: 1 mRNA, 7 ESTs, 1 Protein
LOC100996304	-0.30768	0.48871	0.3587	1.736 up	1.094 down	1.587 up	NC_000008	Derived by automated computational analysis using gene prediction method: GNOMON. Supporting evidence includes similarity to: 3 ESTs, 1 Protein
LOC100996392	-5.82916	-4.33506	-3.87463	2.816 up	1.375 up	3.875 up	NC_000007	Derived by automated computational analysis using gene prediction method: GNOMON. Supporting evidence includes similarity to: 2 Proteins
LOC100996527	-2.55359	-1.28099	-1.20237	2.415 up	1.056 up	2.551 up	NC_000007	Derived by automated computational analysis using gene prediction method: GNOMON. Supporting evidence includes similarity to: 6 ESTs
LOC100996537	-0.78659	-0.04852	0.2738	1.667 up	1.250 up	2.085 up	NC_000002	Derived by automated computational analysis using gene prediction method: GNOMON. Supporting evidence includes similarity to: 14 ESTs
LOC100996634	0.00985	0.74259	2.09982	1.661 up	2.561 up	4.257 up	NC_000006	Derived by automated computational analysis using gene prediction method: GNOMON. Supporting evidence includes similarity to: 1 Protein
LOC100996641	-0.52049	0.37938	1.53769	1.865 up	2.231 up	4.164 up	NC_000006	Derived by automated computational analysis using gene prediction method: GNOMON. Supporting evidence includes similarity to: 2 mRNAs, 9 ESTs, 1 Protein
LOC100996795	-1.83942	-0.93611	-0.84494	1.870 up	1.065 up	1.992 up	NC_000007	Derived by automated computational analysis using gene prediction method: GNOMON. Supporting evidence includes similarity to: 7 ESTs
LOC101059966	-3.78868	-3.13009	-3.12773	1.578 up	1.001 up	1.581 up	NC_000008	Derived by automated computational analysis using gene prediction method: GNOMON. Supporting evidence includes similarity to: 1 mRNA, 1 EST
LOC101060082	0.70161	1.60829	1.63941	1.874 up	1.021 up	1.915 up	NC_000001	Derived by automated computational analysis using gene prediction method: GNOMON. Supporting evidence includes similarity to: 8 ESTs
LOC101060155	-2.3121	-1.47212	-1.58691	1.790 up	1.082 down	1.653 up	NC_000010	Derived by automated computational analysis using gene prediction method: GNOMON. Supporting evidence includes similarity to: 1 mRNA
LOC150381	-1.07303	-0.3137	-0.00815	1.692 up	1.235 up	2.091 up	NC_000022	uncharacterized LOC150381, Derived by automated computational analysis using gene prediction method: BestRefseq.
LOC285419	-3.08837	-2.41219	-1.8442	1.597 up	1.482 up	2.368 up	NC_000004	uncharacterized LOC285419, Derived by automated computational analysis using gene prediction method: BestRefseq.
LOC285484	-3.83251	-3.20947	-2.29146	1.540 up	1.889 up	2.910 up	NC_000004	uncharacterized LOC285484, Derived by automated computational analysis using gene prediction method: BestRefseq.
LOC285629	-4.08179	-3.38238	-3.05947	1.623 up	1.250 up	2.031 up	NC_000005	uncharacterized LOC285629, Derived by automated computational analysis using gene prediction method: BestRefseq.
LOC389458	-2.86992	-2.02426	-1.98898	1.797 up	1.024 up	1.841 up	NC_000007	uncharacterized LOC389458, Derived by automated computational analysis using gene prediction method: BestRefseq.
LOC389906	1.67642	2.40545	2.8444	1.657 up	1.355 up	2.246 up	NC_000023	zinc finger protein 839 pseudogene, Derived by automated computational analysis using gene prediction method: BestRefseq.
LOC440040	-6.65313	-5.31174	-4.2175	2.533 up	2.135 up	5.409 up	NC_000011	glutamate receptor, metabotropic 5 pseudogene; Derived by automated computational analysis using gene prediction method: BestRefseq.
LOC440563	-0.61409	0.62544	2.03995	2.361 up	2.665 up	6.294 up	NC_000001	heterogeneous nuclear ribonucleoprotein C-like, Derived by automated computational analysis using gene prediction method: BestRefseq.
LOC440925	-3.19126	-2.17971	-2.24655	2.016 up	1.047 down	1.924 up	NC_000002	uncharacterized LOC440925, Derived by automated computational analysis using gene prediction method: BestRefseq.
LOC441204	-4.64849	-3.45351	-3.28435	2.289 up	1.124 up	2.574 up	NC_000007	uncharacterized LOC441204, Derived by automated computational analysis using gene prediction method: BestRefseq.
LOC550643	3.8391	4.80282	5.45494	1.950 up	1.571 up	3.064 up	NC_000023	uncharacterized LOC550643, Derived by automated computational analysis using gene prediction method: BestRefseq.
LOC613038	0.42956	1.21748	1.09444	1.726 up	1.089 down	1.585 up	NC_000016	coiled-coil domain containing 101 pseudogene, Derived by automated computational analysis using gene prediction method: BestRefseq.
LOC642366	-4.40791	-3.48522	-3.24096	1.895 up	1.184 up	2.245 up	NC_000005	uncharacterized LOC642366, Derived by automated computational analysis using gene prediction method: BestRefseq.
LOC643669	-3.33816	-2.66932	-1.50008	1.589 up	2.248 up	3.575 up	NC_000019	uncharacterized LOC643669, Derived by automated computational analysis using gene prediction method: BestRefseq.
LOC646813	-3.04885	-2.27941	-1.99831	1.704 up	1.215 up	2.071 up	NC_000011	DEAH (Asp-Glu-Ala-His) box polypeptide 9 pseudogene, Derived by automated computational analysis using gene prediction method: BestRefseq.
LOC728377	-5.32934	-4.19911	-2.05253	2.188 up	4.427 up	9.692 up	NC_000007	Rho guanine nucleotide exchange factor (GEF) 5 pseudogene, Derived by automated computational analysis using gene prediction method: BestRefseq.
LOC730102	0.16715	1.13019	1.34656	1.949 up	1.161 up	2.264 up	NC_000001	quinone oxidoreductase-like protein 2 pseudogene, Derived by automated computational analysis using gene prediction method: BestRefseq.
LOX	-3.14053	-2.17188	-1.97947	1.957 up	1.142 up	2.236 up	NC_000005	lysyl oxidase, Derived by automated computational analysis using gene prediction method: BestRefseq.
LRRC69	0.20613	0.82886	0.87422	1.539 up	1.031 up	1.588 up	NC_000008	leucine rich repeat containing 69, Derived by automated computational analysis using gene prediction method: BestRefseq.
LSR	-1.13937	0.82704	2.56454	3.907 up	3.334 up	13.031 up	NC_000019	lipolysis stimulated lipoprotein receptor, Derived by automated computational analysis using gene prediction method: BestRefseq.
LY6G5C	-2.26034	-1.50069	-0.83153	1.693 up	1.590 up	2.692 up	NC_000006	lymphocyte antigen 6 complex, locus G5C; Derived by automated computational analysis using gene prediction method: BestRefseq.
LYG1	-0.77199	0.48619	0.41976	2.391 up	1.047 down	2.284 up	NC_000002	lysozyme G-like 1, Derived by automated computational analysis using gene prediction method: BestRefseq.
LYL1	-3.67214	-1.16255	0.65879	5.694 up	3.534 up	20.125 up	NC_000019	lymphoblastic leukemia derived sequence 1, Derived by automated computational analysis using gene prediction method: BestRefseq.
MADCAM1	-3.00436	-2.14603	-1.94823	1.812 up	1.146 up	2.079 up	NC_000019	mucosal vascular addressin cell adhesion molecule 1, Derived by automated computational analysis using gene prediction method: BestRefseq.
MAML2	-0.30632	0.89912	1.21166	2.306 up	1.241 up	2.863 up	NC_000011	mastermind-like 2 (Drosophila), Derived by automated computational analysis using gene prediction method: BestRefseq.
MAMLD1	-4.26508	-3.27316	0.36722	1.988 up	12.469 up	24.800 up	NC_000023	mastermind-like domain containing 1, Derived by automated computational analysis using gene prediction method: BestRefseq.
MAP9	-0.69888	0.13089	0.79308	1.777 up	1.582 up	2.812 up	NC_000004	microtubule-associated protein 9, Derived by automated computational analysis using gene prediction method: BestRefseq.
MARVELD1	1.36549	1.98192	2.44058	1.533 up	1.374 up	2.106 up	NC_000010	MARVEL domain containing 1, Derived by automated computational analysis using gene prediction method: BestRefseq.
MATK	-4.43245	-3.38997	-3.25586	2.059 up	1.097 up	2.260 up	NC_000019	megakaryocyte-associated tyrosine kinase, Derived by automated computational analysis using gene prediction method: BestRefseq.
MATN1	-2.88834	-2.23495	-1.75903	1.572 up	1.390 up	2.187 up	NC_000001	matrilin 1, cartilage matrix protein; Derived by automated computational analysis using gene prediction method: BestRefseq.
MATN2	-1.09341	-0.49235	0.48011	1.516 up	1.962 up	2.976 up	NC_000008	matrilin 2, Derived by automated computational analysis using gene prediction method: BestRefseq.
MCMDC2	-3.54142	-2.41696	0.23865	2.180 up	6.301 up	13.737 up	NC_000008	minichromosome maintenance domain containing 2, Derived by automated computational analysis using gene prediction method: BestRefseq.
MDGA1	-3.70161	-1.89933	-1.2989	3.487 up	1.516 up	5.287 up	NC_000006	MAM domain containing glycosylphosphatidylinositol anchor 1, Derived by automated computational analysis using gene prediction method: BestRefseq.
ME1	0.46564	1.4193	2.90698	1.936 up	2.804 up	5.431 up	NC_000006	malic enzyme 1, NADP(+)-dependent, cytosolic; Derived by automated computational analysis using gene prediction method: BestRefseq.
MEIG1	-2.03676	-1.09178	-1.08922	1.925 up	1.001 up	1.928 up	NC_000010	meiosis expressed gene 1 homolog (mouse), Derived by automated computational analysis using gene prediction method: BestRefseq.
MEIS3	-2.20406	-1.52163	-0.55031	1.604 up	1.960 up	3.146 up	NC_000019	Meis homeobox 3, Derived by automated computational analysis using gene prediction method: BestRefseq.
MEST	-2.18577	0.0993	2.10599	4.873 up	4.018 up	19.586 up	NC_000007	mesoderm specific transcript homolog (mouse), Derived by automated computational analysis using gene prediction method: BestRefseq.
MGAM	-4.84452	-3.31552	-1.13043	2.885 up	4.547 up	13.123 up	NC_000007	maltase-glucoamylase (alpha-glucosidase), Derived by automated computational analysis using gene prediction method: BestRefseq.
MGC16121	0.27281	1.00062	1.00278	1.656 up	1.001 up	1.658 up	NC_000023	uncharacterized protein MGC16121, Derived by automated computational analysis using gene prediction method: BestRefseq.
MID1	-0.10095	0.66649	1.39259	1.702 up	1.654 up	2.815 up	NC_000023	midline 1 (Opitz/BBB syndrome), Derived by automated computational analysis using gene prediction method: BestRefseq.
MLLT11	3.6587	4.27204	4.67995	1.529 up	1.326 up	2.029 up	NC_000001	myeloid/lymphoid or mixed-lineage leukemia (trithorax homolog, Drosophila); translocated to, 11; Derived by automated computational analysis using gene prediction method: BestRefseq.
MMP2	-2.65074	0.21043	0.07339	7.266 up	1.099 down	6.607 up	NC_000016	matrix metallopeptidase 2 (gelatinase A, 72kDa gelatinase, 72kDa type IV collagenase); Derived by automated computational analysis using gene prediction method: BestRefseq.
MMRN2	-4.77301	-3.59687	-3.12933	2.259 up	1.382 up	3.124 up	NC_000010	multimerin 2, Derived by automated computational analysis using gene prediction method: BestRefseq.
MORN5	-2.07955	-1.28911	-0.30614	1.729 up	1.976 up	3.418 up	NC_000009	MORN repeat containing 5, Derived by automated computational analysis using gene prediction method: BestRefseq.
MOXD1	0.52594	1.51983	2.3621	1.991 up	1.792 up	3.570 up	NC_000006	monooxygenase, DBH-like 1; Derived by automated computational analysis using gene prediction method: BestRefseq.
MRPL42P5	-1.70108	-1.02655	-0.74165	1.596 up	1.218 up	1.944 up	NC_000015	mitochondrial ribosomal protein L42 pseudogene 5, Derived by automated computational analysis using gene prediction method: BestRefseq.
MST1P9	-2.22259	-1.5624	-1.31332	1.580 up	1.188 up	1.878 up	NC_000001	macrophage stimulating 1 (hepatocyte growth factor-like) pseudogene 9, Derived by automated computational analysis using gene prediction method: BestRefseq.
MUC20	-2.94171	-1.4584	0.22177	2.795 up	3.204 up	8.959 up	NC_000003	mucin 20, cell surface associated; Derived by automated computational analysis using gene prediction method: BestRefseq.
MYO15A	-7.30307	-6.29815	-5.99719	2.006 up	1.231 up	2.472 up	NC_000017	myosin XVA, Derived by automated computational analysis using gene prediction method: BestRefseq.
MYO5C	-2.61784	-1.97454	-0.47764	1.561 up	2.822 up	4.408 up	NC_000015	myosin VC, Derived by automated computational analysis using gene prediction method: BestRefseq.
MYO7A	-4.35445	-3.65939	-2.39401	1.618 up	2.403 up	3.891 up	NC_000011	myosin VIIA, Derived by automated computational analysis using gene prediction method: BestRefseq.
NAALAD2	-1.26272	-0.35177	0.82591	1.880 up	2.262 up	4.253 up	NC_000011	N-acetylated alpha-linked acidic dipeptidase 2, Derived by automated computational analysis using gene prediction method: BestRefseq.
NBPF6	-1.74341	-0.75932	-0.35323	1.978 up	1.325 up	2.621 up	NC_000001	neuroblastoma breakpoint family, member 6; Derived by automated computational analysis using gene prediction method: BestRefseq.
NES	-3.05696	-2.07536	-1.29861	1.974 up	1.713 up	3.383 up	NC_000001	nestin, Derived by automated computational analysis using gene prediction method: BestRefseq.
NKAIN1	-3.23263	-2.35564	-2.34492	1.836 up	1.007 up	1.850 up	NC_000001	Na+/K+ transporting ATPase interacting 1, Derived by automated computational analysis using gene prediction method: BestRefseq.
NLRP7	-4.24755	-3.03776	-2.63778	2.313 up	1.319 up	3.052 up	NC_000019	NLR family, pyrin domain containing 7; Derived by automated computational analysis using gene prediction method: BestRefseq.
NPAS3	-4.47128	-3.02509	-2.14687	2.724 up	1.838 up	5.008 up	NC_000014	neuronal PAS domain protein 3, Derived by automated computational analysis using gene prediction method: BestRefseq.
NPNT	-4.71357	-3.91073	-3.41974	1.744 up	1.405 up	2.451 up	NC_000004	nephronectin, Derived by automated computational analysis using gene prediction method: BestRefseq.
NPW	-2.41829	-1.4106	-1.29389	2.010 up	1.084 up	2.180 up	NC_000016	neuropeptide W, Derived by automated computational analysis using gene prediction method: BestRefseq.
NR2F2-AS1	-0.36087	0.32809	0.33465	1.612 up	1.004 up	1.619 up	NC_000015	Derived by automated computational analysis using gene prediction method: GNOMON. Supporting evidence includes similarity to: 2 ESTs
NRCAM	-4.18706	-2.96618	-1.61584	2.330 up	2.549 up	5.943 up	NC_000007	neuronal cell adhesion molecule, Derived by automated computational analysis using gene prediction method: BestRefseq.
NRN1	-0.94302	1.65285	2.41834	6.045 up	1.699 up	10.277 up	NC_000006	neuritin 1, Derived by automated computational analysis using gene prediction method: BestRefseq.
NSUN7	-5.02875	-3.74151	1.59585	2.440 up	40.430 up	98.674 up	NC_000004	NOP2/Sun domain family, member 7; Derived by automated computational analysis using gene prediction method: BestRefseq.
NT5E	6.96734	7.71759	8.21608	1.682 up	1.412 up	2.376 up	NC_000006	5'-nucleotidase, ecto (CD73); Derived by automated computational analysis using gene prediction method: BestRefseq.
NTN5	-3.81786	-1.84924	-1.69541	3.913 up	1.112 up	4.354 up	NC_000019	netrin 5, Derived by automated computational analysis using gene prediction method: BestRefseq.
NUP210L	-5.85428	-4.53306	-4.2107	2.498 up	1.250 up	3.124 up	NC_000001	nucleoporin 210kDa-like, Derived by automated computational analysis using gene prediction method: BestRefseq.
NXF4	-4.86604	-3.52038	-3.42427	2.541 up	1.068 up	2.716 up	NC_000023	nuclear RNA export factor 4 pseudogene, Derived by automated computational analysis using gene prediction method: BestRefseq.
NXF5	-5.44307	-1.48562	-1.41932	15.535 up	1.047 up	16.265 up	NC_000023	nuclear RNA export factor 5, Derived by automated computational analysis using gene prediction method: BestRefseq.
NYAP1	-1.21801	-0.23215	-0.16872	1.980 up	1.044 up	2.069 up	NC_000007	neuronal tyrosine-phosphorylated phosphoinositide-3-kinase adaptor 1, Derived by automated computational analysis using gene prediction method: BestRefseq.
OCIAD2	-1.14991	-0.22871	1.20943	1.893 up	2.709 up	5.131 up	NC_000004	OCIA domain containing 2, Derived by automated computational analysis using gene prediction method: BestRefseq.
OCM	-3.26582	-1.31687	-1.25305	3.860 up	1.045 up	4.035 up	NC_000007	oncomodulin, Derived by automated computational analysis using gene prediction method: BestRefseq.
OPRL1	0.02081	0.79822	0.9155	1.714 up	1.084 up	1.859 up	NC_000020	opiate receptor-like 1, Derived by automated computational analysis using gene prediction method: BestRefseq.
OR12D2	-3.80569	-3.07139	-2.96367	1.663 up	1.077 up	1.792 up	NC_000006	olfactory receptor, family 12, subfamily D, member 2; Derived by automated computational analysis using gene prediction method: BestRefseq.
OR2A9P	-2.74802	-0.91294	0.88	3.567 up	3.465 up	12.363 up	NC_000007	olfactory receptor, family 2, subfamily A, member 9 pseudogene; Derived by automated computational analysis using gene prediction method: BestRefseq.
OR2B6	-1.14352	-0.34883	-0.46641	1.734 up	1.084 down	1.598 up	NC_000006	olfactory receptor, family 2, subfamily B, member 6; Derived by automated computational analysis using gene prediction method: BestRefseq.
OR2L13	-3.82892	-2.40197	-0.47794	2.688 up	3.794 up	10.203 up	NC_000001	olfactory receptor, family 2, subfamily L, member 13; Derived by automated computational analysis using gene prediction method: BestRefseq.
OR2T8	-1.33889	-0.37708	-0.04111	1.947 up	1.262 up	2.458 up	NC_000001	olfactory receptor, family 2, subfamily T, member 8; Derived by automated computational analysis using gene prediction method: BestRefseq.
OR56B4	-3.58914	-2.54157	-2.51138	2.067 up	1.021 up	2.110 up	NC_000011	olfactory receptor, family 56, subfamily B, member 4; Derived by automated computational analysis using gene prediction method: BestRefseq.
OR8D1	-3.75592	-2.94152	-2.91595	1.758 up	1.017 up	1.790 up	NC_000011	olfactory receptor, family 8, subfamily D, member 1; Derived by automated computational analysis using gene prediction method: BestRefseq.
OXCT1	-4.14611	-0.33099	0.7198	14.075 up	2.071 up	29.159 up	NC_000005	3-oxoacid CoA transferase 1, Derived by automated computational analysis using gene prediction method: BestRefseq.
PAGE2B	-1.36839	0.71139	1.56276	4.227 up	1.804 up	7.627 up	NC_000023	P antigen family, member 2B; Derived by automated computational analysis using gene prediction method: BestRefseq.
PALM2	-2.49224	-0.76509	1.39305	3.310 up	4.463 up	14.777 up	NC_000009	paralemmin 2, Derived by automated computational analysis using gene prediction method: BestRefseq.
PAPPA2	-3.88948	-3.30023	-2.15229	1.504 up	2.215 up	3.333 up	NC_000001	pappalysin 2, Derived by automated computational analysis using gene prediction method: BestRefseq.
PARP10	-1.50109	-0.85982	-0.64842	1.559 up	1.157 up	1.805 up	NC_000008	poly (ADP-ribose) polymerase family, member 10; Derived by automated computational analysis using gene prediction method: BestRefseq.
PCDH18	-5.66143	-4.65793	-3.12144	2.004 up	2.900 up	5.815 up	NC_000004	protocadherin 18, Derived by automated computational analysis using gene prediction method: BestRefseq.
PCDHB10	-2.3564	-1.03686	0.10224	2.495 up	2.202 up	5.496 up	NC_000005	protocadherin beta 10, Derived by automated computational analysis using gene prediction method: Curated Genomic.
PCDHB13	-0.91061	0.12999	0.26186	2.057 up	1.095 up	2.253 up	NC_000005	protocadherin beta 13, Derived by automated computational analysis using gene prediction method: Curated Genomic.
PCDHB16	-4.52794	-2.56278	-1.33178	3.904 up	2.347 up	9.165 up	NC_000005	protocadherin beta 16, Derived by automated computational analysis using gene prediction method: Curated Genomic.
PCDHB17	-3.95517	-3.32063	-2.224	1.552 up	2.138 up	3.319 up	NC_000005	protocadherin beta 17 pseudogene, Derived by automated computational analysis using gene prediction method: Curated Genomic.
PCDHB18	-5.42198	-3.44433	-3.27363	3.938 up	1.125 up	4.433 up	NC_000005	protocadherin beta 18 pseudogene, Derived by automated computational analysis using gene prediction method: Curated Genomic.
PCDHB6	-0.85538	0.15869	1.70387	2.019 up	2.918 up	5.894 up	NC_000005	protocadherin beta 6, Derived by automated computational analysis using gene prediction method: Curated Genomic.
PCDHB8	-3.48139	-1.51266	-0.22693	3.914 up	2.438 up	9.543 up	NC_000005	protocadherin beta 8, Derived by automated computational analysis using gene prediction method: Curated Genomic.
PCDHB9	-2.63478	-1.80096	-0.5576	1.782 up	2.367 up	4.219 up	NC_000005	protocadherin beta 9, Derived by automated computational analysis using gene prediction method: Curated Genomic.
PCDHGA2	-4.27367	-2.97299	-1.33521	2.463 up	3.111 up	7.665 up	NC_000005	protocadherin gamma subfamily A, 2; Derived by automated computational analysis using gene prediction method: Curated Genomic.
PCDHGC3	-2.8326	0.04341	1.27109	7.341 up	2.341 up	17.192 up	NC_000005	protocadherin gamma subfamily C, 3; Derived by automated computational analysis using gene prediction method: Curated Genomic.
PCDHGC5	-2.89381	-1.58615	-0.83009	2.475 up	1.688 up	4.180 up	NC_000005	protocadherin gamma subfamily C, 5; Derived by automated computational analysis using gene prediction method: Curated Genomic.
PCSK1N	-0.93241	0.05537	3.76338	1.983 up	13.068 up	25.916 up	NC_000023	proprotein convertase subtilisin/kexin type 1 inhibitor, Derived by automated computational analysis using gene prediction method: BestRefseq.
PDE10A	-6.46067	-3.06981	-1.33025	10.489 up	3.339 up	35.027 up	NC_000006	phosphodiesterase 10A, Derived by automated computational analysis using gene prediction method: BestRefseq.
PDE6B	-2.4917	-1.00413	-0.65763	2.804 up	1.271 up	3.565 up	NC_000004	phosphodiesterase 6B, cGMP-specific, rod, beta; Derived by automated computational analysis using gene prediction method: BestRefseq.
PDGFRB	-5.6174	-4.72849	-3.39844	1.851 up	2.514 up	4.655 up	NC_000005	platelet-derived growth factor receptor, beta polypeptide; Derived by automated computational analysis using gene prediction method: BestRefseq.
PFKFB1	-2.57963	-1.81445	-1.78257	1.699 up	1.022 up	1.737 up	NC_000023	6-phosphofructo-2-kinase/fructose-2,6-biphosphatase 1; Derived by automated computational analysis using gene prediction method: BestRefseq.
PI16	-2.51248	-1.87405	-1.46779	1.556 up	1.325 up	2.062 up	NC_000006	peptidase inhibitor 16, Derived by automated computational analysis using gene prediction method: BestRefseq.
PIH1D3	-3.2871	-2.47637	-2.06328	1.754 up	1.331 up	2.335 up	NC_000023	PIH1 domain containing 3, Derived by automated computational analysis using gene prediction method: BestRefseq.
PKD1L3	-2.64271	-2.05605	-1.78519	1.501 up	1.206 up	1.811 up	NC_000016	polycystic kidney disease 1-like 3, Derived by automated computational analysis using gene prediction method: BestRefseq.
PLAC1	-1.82345	-1.10076	-0.4445	1.650 up	1.575 up	2.600 up	NC_000023	placenta-specific 1, Derived by automated computational analysis using gene prediction method: BestRefseq.
PLAT	1.09559	1.90167	3.29235	1.748 up	2.622 up	4.584 up	NC_000008	plasminogen activator, tissue; Derived by automated computational analysis using gene prediction method: BestRefseq.
PLCL2	-0.6133	0.32614	0.76539	1.917 up	1.355 up	2.600 up	NC_000003	phospholipase C-like 2, Derived by automated computational analysis using gene prediction method: BestRefseq.
PLD1	0.64376	1.25381	1.91052	1.526 up	1.576 up	2.406 up	NC_000003	phospholipase D1, phosphatidylcholine-specific; Derived by automated computational analysis using gene prediction method: BestRefseq.
PLD3	6.38561	7.19723	7.813	1.755 up	1.532 up	2.689 up	NC_000019	phospholipase D family, member 3; Derived by automated computational analysis using gene prediction method: BestRefseq.
PLEK2	-2.43261	0.76807	1.63043	9.193 up	1.818 up	16.714 up	NC_000014	pleckstrin 2, Derived by automated computational analysis using gene prediction method: BestRefseq.
PLEKHA4	-2.54983	-1.2764	-1.29525	2.417 up	1.013 down	2.385 up	NC_000019	pleckstrin homology domain containing, family A (phosphoinositide binding specific) member 4; Derived by automated computational analysis using gene prediction method: BestRefseq.
PLEKHB1	-0.29821	1.13621	1.42732	2.702 up	1.223 up	3.307 up	NC_000011	pleckstrin homology domain containing, family B (evectins) member 1; Derived by automated computational analysis using gene prediction method: BestRefseq.
PLIN5	-4.13545	-2.76651	-2.69815	2.582 up	1.048 up	2.708 up	NC_000019	perilipin 5, Derived by automated computational analysis using gene prediction method: BestRefseq.
PNMA3	-4.39688	-3.77393	0.06232	1.540 up	14.283 up	21.996 up	NC_000023	paraneoplastic Ma antigen 3, Derived by automated computational analysis using gene prediction method: BestRefseq.
POSTN	-5.15834	-3.55513	-2.84841	3.038 up	1.632 up	4.958 up	NC_000013	periostin, osteoblast specific factor; Derived by automated computational analysis using gene prediction method: BestRefseq.
POTEJ	-4.72075	-3.9418	-3.77827	1.715 up	1.120 up	1.921 up	NC_000002	Derived by automated computational analysis using gene prediction method: GNOMON. Supporting evidence includes similarity to: 5 mRNAs, 405 Proteins
POU2F2	-4.36026	-3.58812	-0.72748	1.707 up	7.263 up	12.404 up	NC_000019	POU class 2 homeobox 2, Derived by automated computational analysis using gene prediction method: BestRefseq.
POU5F1P3	-2.67944	-1.73288	-1.82833	1.927 up	1.068 down	1.803 up	NC_000012	POU class 5 homeobox 1 pseudogene 3, Derived by automated computational analysis using gene prediction method: BestRefseq.
POU6F2	-1.85334	-1.09549	-0.30994	1.690 up	1.723 up	2.914 up	NC_000007	POU class 6 homeobox 2, Derived by automated computational analysis using gene prediction method: BestRefseq.
PPEF1	-4.5545	-3.90127	-3.98668	1.572 up	1.060 down	1.482 up	NC_000023	protein phosphatase, EF-hand calcium binding domain 1; Derived by automated computational analysis using gene prediction method: BestRefseq.
PPP1R14A	-2.74836	-0.81063	0.19005	3.831 up	2.000 up	7.665 up	NC_000019	protein phosphatase 1, regulatory (inhibitor) subunit 14A; Derived by automated computational analysis using gene prediction method: BestRefseq.
PPP1R36	-3.99645	-3.39047	-2.99438	1.522 up	1.315 up	2.002 up	NC_000014	protein phosphatase 1, regulatory subunit 36; Derived by automated computational analysis using gene prediction method: BestRefseq.
PPP1R3C	-1.5813	-0.84845	-0.30641	1.661 up	1.456 up	2.419 up	NC_000010	protein phosphatase 1, regulatory subunit 3C; Derived by automated computational analysis using gene prediction method: BestRefseq.
PPP2R3B	1.40964	1.99837	2.38094	1.503 up	1.303 up	1.960 up	NC_000023	protein phosphatase 2, regulatory subunit B'', beta; Derived by automated computational analysis using gene prediction method: BestRefseq.
PPP2R3B	1.40964	1.99837	2.38094	1.503 up	1.303 up	1.960 up	NC_000023	protein phosphatase 2, regulatory subunit B'', beta; Derived by automated computational analysis using gene prediction method: BestRefseq.
PREX1	-4.08675	-2.79829	-0.29661	2.442 up	5.663 up	13.833 up	NC_000020	phosphatidylinositol-3,4,5-trisphosphate-dependent Rac exchange factor 1; Derived by automated computational analysis using gene prediction method: BestRefseq.
PRKG2	-4.45676	-2.10662	-0.92008	5.098 up	2.276 up	11.605 up	NC_000004	protein kinase, cGMP-dependent, type II; Derived by automated computational analysis using gene prediction method: BestRefseq.
PRKX	1.19734	1.84829	2.12378	1.570 up	1.210 up	1.900 up	NC_000023	protein kinase, X-linked; Derived by automated computational analysis using gene prediction method: BestRefseq.
PROC	-4.38475	-3.63995	-3.69618	1.675 up	1.039 down	1.611 up	NC_000002	protein C (inactivator of coagulation factors Va and VIIIa), Derived by automated computational analysis using gene prediction method: BestRefseq.
PROS1	3.36467	4.0525	4.28601	1.610 up	1.175 up	1.893 up	NC_000003	protein S (alpha), Derived by automated computational analysis using gene prediction method: BestRefseq.
PROX1	-5.07744	-3.48417	-3.58535	3.017 up	1.072 down	2.812 up	NC_000001	prospero homeobox 1, Derived by automated computational analysis using gene prediction method: BestRefseq.
PSAPL1	-4.58894	-3.86005	-3.43953	1.657 up	1.338 up	2.218 up	NC_000004	prosaposin-like 1 (gene/pseudogene), Derived by automated computational analysis using gene prediction method: BestRefseq.
PSMB8	2.08538	2.85344	3.8734	1.702 up	2.027 up	3.453 up	NC_000006	proteasome (prosome, macropain) subunit, beta type, 8 (large multifunctional peptidase 7); Derived by automated computational analysis using gene prediction method: BestRefseq.
PSORS1C1	-1.89886	-1.04295	0.69856	1.809 up	3.343 up	6.052 up	NC_000006	psoriasis susceptibility 1 candidate 1, Derived by automated computational analysis using gene prediction method: BestRefseq.
PSPN	-1.92585	-0.75131	-0.25441	2.257 up	1.411 up	3.185 up	NC_000019	persephin, Derived by automated computational analysis using gene prediction method: BestRefseq.
PTCHD3	-5.12821	-4.38956	-4.21762	1.668 up	1.126 up	1.879 up	NC_000010	patched domain containing 3, Derived by automated computational analysis using gene prediction method: BestRefseq.
PTGES	-1.98765	-0.87344	-0.01486	2.164 up	1.813 up	3.925 up	NC_000009	prostaglandin E synthase, Derived by automated computational analysis using gene prediction method: BestRefseq.
PTPRB	-5.74617	-3.92924	-3.05974	3.523 up	1.827 up	6.437 up	NC_000012	protein tyrosine phosphatase, receptor type, B; Derived by automated computational analysis using gene prediction method: BestRefseq.
PTPRE	-4.92853	-4.06845	-2.35851	1.815 up	3.271 up	5.938 up	NC_000010	protein tyrosine phosphatase, receptor type, E; Derived by automated computational analysis using gene prediction method: BestRefseq.
PTPRM	-5.99569	-2.53028	-1.54007	11.045 up	1.986 up	21.941 up	NC_000018	protein tyrosine phosphatase, receptor type, M; Derived by automated computational analysis using gene prediction method: BestRefseq.
PXDN	-6.04306	-1.3628	-0.50767	25.638 up	1.808 up	46.378 up	NC_000002	peroxidasin homolog (Drosophila), Derived by automated computational analysis using gene prediction method: BestRefseq.
QPRT	-2.35039	0.42383	2.18734	6.841 up	3.395 up	23.227 up	NC_000016	quinolinate phosphoribosyltransferase, Derived by automated computational analysis using gene prediction method: BestRefseq.
RAB26	1.68955	2.28607	2.83008	1.512 up	1.458 up	2.204 up	NC_000016	RAB26, member RAS oncogene family; Derived by automated computational analysis using gene prediction method: BestRefseq.
RAB38	-2.36468	-0.48462	-0.04724	3.680 up	1.354 up	4.984 up	NC_000011	RAB38, member RAS oncogene family; Derived by automated computational analysis using gene prediction method: BestRefseq.
RARRES3	-2.85078	-2.15452	-1.9739	1.620 up	1.133 up	1.836 up	NC_000011	retinoic acid receptor responder (tazarotene induced) 3, Derived by automated computational analysis using gene prediction method: BestRefseq.
RASL10A	0.21304	1.08052	1.09208	1.824 up	1.008 up	1.839 up	NC_000022	RAS-like, family 10, member A; Derived by automated computational analysis using gene prediction method: BestRefseq.
RBP7	-2.63785	0.93625	3.8619	11.909 up	7.598 up	90.493 up	NC_000001	retinol binding protein 7, cellular; Derived by automated computational analysis using gene prediction method: BestRefseq.
RELN	-3.05344	-2.2552	-1.0723	1.738 up	2.270 up	3.948 up	NC_000007	reelin, Derived by automated computational analysis using gene prediction method: BestRefseq.
REPS2	-1.25197	-0.39032	0.24258	1.817 up	1.550 up	2.817 up	NC_000023	RALBP1 associated Eps domain containing 2, Derived by automated computational analysis using gene prediction method: BestRefseq.
RGAG4	-2.12508	-1.06993	0.93461	2.077 up	4.012 up	8.337 up	NC_000023	retrotransposon gag domain containing 4, Derived by automated computational analysis using gene prediction method: BestRefseq.
RGPD4	-5.16183	-3.81484	-3.52963	2.543 up	1.218 up	3.099 up	NC_000002	RANBP2-like and GRIP domain containing 4, Derived by automated computational analysis using gene prediction method: BestRefseq.
RGS11	-4.35408	-2.95292	-1.45505	2.641 up	2.824 up	7.459 up	NC_000016	regulator of G-protein signaling 11, Derived by automated computational analysis using gene prediction method: BestRefseq.
RGS9BP	-2.18339	-1.11261	-1.01195	2.100 up	1.072 up	2.252 up	NC_000019	regulator of G protein signaling 9 binding protein, Derived by automated computational analysis using gene prediction method: BestRefseq.
RIN3	-5.4299	-2.57733	3.23401	7.222 up	56.154 up	405.598 up	NC_000014	Ras and Rab interactor 3, Derived by automated computational analysis using gene prediction method: BestRefseq.
RINL	-4.54643	-3.59701	-0.67913	1.931 up	7.557 up	14.593 up	NC_000019	Ras and Rab interactor-like, Derived by automated computational analysis using gene prediction method: BestRefseq.
RNA5S9	-0.74909	0.94902	1.05072	3.244 up	1.073 up	3.481 up	NC_000001	RNA, 5S ribosomal 9; Derived by automated computational analysis using gene prediction method: BestRefseq.
RNF208	3.49389	4.12457	4.07902	1.548 up	1.032 down	1.500 up	NC_000009	ring finger protein 208, Derived by automated computational analysis using gene prediction method: BestRefseq.
ROR2	-3.78161	-2.09879	-0.80247	3.210 up	2.456 up	7.885 up	NC_000009	receptor tyrosine kinase-like orphan receptor 2, Derived by automated computational analysis using gene prediction method: BestRefseq.
RPS6KA2	-4.5549	-1.60267	-0.40566	7.739 up	2.292 up	17.743 up	NC_000006	ribosomal protein S6 kinase, 90kDa, polypeptide 2; Derived by automated computational analysis using gene prediction method: BestRefseq.
RSPH9	-0.09905	1.0838	1.14778	2.270 up	1.045 up	2.373 up	NC_000006	radial spoke head 9 homolog (Chlamydomonas), Derived by automated computational analysis using gene prediction method: BestRefseq.
RUSC1-AS1	-0.54025	0.51379	0.80497	2.076 up	1.223 up	2.540 up	NC_000001	RUSC1 antisense RNA 1, Derived by automated computational analysis using gene prediction method: BestRefseq.
S100A5	-2.06662	-0.4897	-0.59703	2.983 up	1.077 down	2.769 up	NC_000001	S100 calcium binding protein A5, Derived by automated computational analysis using gene prediction method: BestRefseq.
SAMD3	2.26988	2.9105	2.82273	1.558 up	1.062 down	1.466 up	NC_000006	sterile alpha motif domain containing 3, Derived by automated computational analysis using gene prediction method: BestRefseq.
SAMD9	-2.67047	-1.89107	0.33439	1.716 up	4.676 up	8.026 up	NC_000007	sterile alpha motif domain containing 9, Derived by automated computational analysis using gene prediction method: BestRefseq.
SAMD9L	-5.14748	-2.76561	-1.82706	5.212 up	1.916 up	9.989 up	NC_000007	sterile alpha motif domain containing 9-like, Derived by automated computational analysis using gene prediction method: BestRefseq.
SBSN	-4.73248	-4.07939	-3.79423	1.572 up	1.218 up	1.916 up	NC_000019	suprabasin, Derived by automated computational analysis using gene prediction method: BestRefseq.
SCN1B	-1.29495	-0.61197	-0.06688	1.605 up	1.459 up	2.342 up	NC_000019	sodium channel, voltage-gated, type I, beta subunit; Derived by automated computational analysis using gene prediction method: BestRefseq.
SCN9A	-1.79359	-0.33492	-0.0568	2.748 up	1.212 up	3.332 up	NC_000002	sodium channel, voltage-gated, type IX, alpha subunit; Derived by automated computational analysis using gene prediction method: BestRefseq.
SCNN1A	-0.30157	0.58584	1.42076	1.849 up	1.783 up	3.299 up	NC_000012	sodium channel, non-voltage-gated 1 alpha subunit; Derived by automated computational analysis using gene prediction method: BestRefseq.
SCP2	4.55158	5.16765	5.35216	1.532 up	1.136 up	1.741 up	NC_000001	sterol carrier protein 2, Derived by automated computational analysis using gene prediction method: BestRefseq.
SDIM1	-4.51076	-3.38199	-3.26797	2.186 up	1.082 up	2.366 up	NC_000006	Derived by automated computational analysis using gene prediction method: GNOMON. Supporting evidence includes similarity to: 1 mRNA
SEC16B	-5.31842	-3.42742	-2.7406	3.708 up	1.609 up	5.970 up	NC_000001	SEC16 homolog B (S. cerevisiae), Derived by automated computational analysis using gene prediction method: BestRefseq.
SECTM1	-3.49891	-2.57195	-1.44461	1.901 up	2.184 up	4.153 up	NC_000017	secreted and transmembrane 1, Derived by automated computational analysis using gene prediction method: BestRefseq.
SELL	-4.15176	-3.27122	-2.0022	1.841 up	2.409 up	4.436 up	NC_000001	selectin L, Derived by automated computational analysis using gene prediction method: BestRefseq.
SEPT7L	-1.91376	-1.29527	-1.42188	1.535 up	1.091 down	1.406 up	NC_000010	septin 7-like, Derived by automated computational analysis using gene prediction method: BestRefseq.
SERPINE1	1.35697	2.71391	4.22741	2.561 up	2.855 up	7.312 up	NC_000007	serpin peptidase inhibitor, clade E (nexin, plasminogen activator inhibitor type 1), member 1; Derived by automated computational analysis using gene prediction method: BestRefseq.
SERPING1	-3.10824	-1.20513	0.83631	3.740 up	4.116 up	15.396 up	NC_000011	serpin peptidase inhibitor, clade G (C1 inhibitor), member 1; Derived by automated computational analysis using gene prediction method: BestRefseq.
SERTAD1	3.28077	4.00771	4.5795	1.655 up	1.486 up	2.460 up	NC_000019	SERTA domain containing 1, Derived by automated computational analysis using gene prediction method: BestRefseq.
SFN	-3.493	-2.64591	-2.52509	1.798 up	1.087 up	1.955 up	NC_000001	stratifin, Derived by automated computational analysis using gene prediction method: BestRefseq.
SFRP1	-3.57667	-0.53963	0.5745	8.208 up	2.164 up	17.767 up	NC_000008	secreted frizzled-related protein 1, Derived by automated computational analysis using gene prediction method: BestRefseq.
SH2D6	-2.34066	-1.47582	-1.16354	1.821 up	1.241 up	2.261 up	NC_000002	SH2 domain containing 6, Derived by automated computational analysis using gene prediction method: BestRefseq.
SH3RF3	-4.21464	-3.15888	-1.63088	2.078 up	2.883 up	5.995 up	NC_000002	SH3 domain containing ring finger 3, Derived by automated computational analysis using gene prediction method: BestRefseq.
SHISA8	-1.68737	-0.96467	-1.07312	1.650 up	1.078 down	1.530 up	NC_000022	shisa homolog 8 (Xenopus laevis), Derived by automated computational analysis using gene prediction method: BestRefseq.
SKINTL	-4.24164	-2.98861	-2.87484	2.383 up	1.082 up	2.578 up	NC_000001	Skint-like, pseudogene; Derived by automated computational analysis using gene prediction method: BestRefseq.
SLC22A1	-3.94752	-3.34937	-3.24846	1.513 up	1.072 up	1.623 up	NC_000006	solute carrier family 22 (organic cation transporter), member 1; Derived by automated computational analysis using gene prediction method: BestRefseq.
SLC22A15	-4.6235	-2.69936	-1.79107	3.795 up	1.876 up	7.122 up	NC_000001	solute carrier family 22, member 15; Derived by automated computational analysis using gene prediction method: BestRefseq.
SLC38A8	-4.29565	-3.38013	-2.14181	1.886 up	2.359 up	4.450 up	NC_000016	solute carrier family 38, member 8; Derived by automated computational analysis using gene prediction method: BestRefseq.
SLC4A3	-2.03918	-1.35639	-1.07886	1.605 up	1.212 up	1.945 up	NC_000002	solute carrier family 4, anion exchanger, member 3; Derived by automated computational analysis using gene prediction method: BestRefseq.
SLC4A4	-2.82967	-2.21945	-1.34718	1.526 up	1.830 up	2.794 up	NC_000004	solute carrier family 4, sodium bicarbonate cotransporter, member 4; Derived by automated computational analysis using gene prediction method: BestRefseq.
SLC52A1	-4.35382	-3.18404	-1.43204	2.249 up	3.368 up	7.577 up	NC_000017	solute carrier family 52, riboflavin transporter, member 1; Derived by automated computational analysis using gene prediction method: BestRefseq.
SLC9A2	-4.54834	-1.84892	-1.08463	6.495 up	1.698 up	11.032 up	NC_000002	solute carrier family 9, subfamily A (NHE2, cation proton antiporter 2), member 2; Derived by automated computational analysis using gene prediction method: BestRefseq.
SLCO1A2	-3.2158	-1.71262	-0.015	2.834 up	3.243 up	9.194 up	NC_000012	solute carrier organic anion transporter family, member 1A2; Derived by automated computational analysis using gene prediction method: BestRefseq.
SMAD5-AS1	-4.79784	-4.13792	-3.53746	1.580 up	1.516 up	2.395 up	NC_000005	SMAD5 antisense RNA 1, Derived by automated computational analysis using gene prediction method: BestRefseq.
SMARCA1	4.15091	4.82811	5.07876	1.599 up	1.189 up	1.902 up	NC_000023	SWI/SNF related, matrix associated, actin dependent regulator of chromatin, subfamily a, member 1; Derived by automated computational analysis using gene prediction method: BestRefseq.
SMPDL3A	3.12904	3.77304	4.11008	1.562 up	1.263 up	1.973 up	NC_000006	sphingomyelin phosphodiesterase, acid-like 3A; Derived by automated computational analysis using gene prediction method: BestRefseq.
SMPDL3B	-2.36574	-1.038	0.26434	2.510 up	2.466 up	6.190 up	NC_000001	sphingomyelin phosphodiesterase, acid-like 3B; Derived by automated computational analysis using gene prediction method: BestRefseq.
SOX5	-3.16769	-1.81172	-1.23615	2.559 up	1.490 up	3.814 up	NC_000012	SRY (sex determining region Y)-box 5, Derived by automated computational analysis using gene prediction method: BestRefseq.
SP140	-3.76898	-3.09784	-1.99108	1.592 up	2.153 up	3.429 up	NC_000002	SP140 nuclear body protein, Derived by automated computational analysis using gene prediction method: BestRefseq.
SPAG6	-4.44103	-2.94078	0.66436	2.828 up	12.169 up	34.425 up	NC_000010	sperm associated antigen 6, Derived by automated computational analysis using gene prediction method: BestRefseq.
SPARCL1	-4.88217	-4.02831	-1.77602	1.807 up	4.764 up	8.610 up	NC_000004	SPARC-like 1 (hevin), Derived by automated computational analysis using gene prediction method: BestRefseq.
SPEG	-2.81341	-1.46082	0.19894	2.553 up	3.159 up	8.068 up	NC_000002	SPEG complex locus, Derived by automated computational analysis using gene prediction method: BestRefseq.
SPINT2	0.62379	1.50463	2.98123	1.841 up	2.782 up	5.124 up	NC_000019	serine peptidase inhibitor, Kunitz type, 2; Derived by automated computational analysis using gene prediction method: BestRefseq.
SPOCD1	-3.15362	-2.27276	-0.78703	1.841 up	2.800 up	5.157 up	NC_000001	SPOC domain containing 1, Derived by automated computational analysis using gene prediction method: BestRefseq.
SPTBN4	-2.73227	-1.63877	-0.46117	2.133 up	2.262 up	4.826 up	NC_000019	spectrin, beta, non-erythrocytic 4; Derived by automated computational analysis using gene prediction method: BestRefseq.
SSPN	-3.00351	-2.28618	-1.69291	1.644 up	1.508 up	2.480 up	NC_000012	sarcospan, Derived by automated computational analysis using gene prediction method: BestRefseq.
SSPO	-4.76002	-3.88298	-2.642	1.836 up	2.363 up	4.340 up	NC_000007	SCO-spondin homolog (Bos taurus), Derived by automated computational analysis using gene prediction method: BestRefseq.
ST6GALNAC2	-1.3459	-0.4456	0.10432	1.866 up	1.464 up	2.732 up	NC_000017	ST6 (alpha-N-acetyl-neuraminyl-2,3-beta-galactosyl-1, 3)-N-acetylgalactosaminide alpha-2,6-sialyltransferase 2; Derived by automated computational analysis using gene prediction method: BestRefseq.
ST8SIA5	-1.64716	-0.73686	0.61371	1.879 up	2.550 up	4.792 up	NC_000018	ST8 alpha-N-acetyl-neuraminide alpha-2,8-sialyltransferase 5; Derived by automated computational analysis using gene prediction method: BestRefseq.
STON1	-0.41082	0.32113	0.34841	1.660 up	1.019 up	1.692 up	NC_000002	stonin 1, Derived by automated computational analysis using gene prediction method: BestRefseq.
STRA6	-1.51688	-0.03982	1.96074	2.783 up	4.001 up	11.139 up	NC_000015	stimulated by retinoic acid gene 6 homolog (mouse), Derived by automated computational analysis using gene prediction method: BestRefseq.
STXBP2	0.15266	1.06256	2.20001	1.878 up	2.199 up	4.133 up	NC_000019	syntaxin binding protein 2, Derived by automated computational analysis using gene prediction method: BestRefseq.
STYK1	-1.4484	-0.57387	-0.34082	1.833 up	1.175 up	2.154 up	NC_000012	serine/threonine/tyrosine kinase 1, Derived by automated computational analysis using gene prediction method: BestRefseq.
SUN3	-3.01128	-1.96378	-0.7412	2.066 up	2.333 up	4.823 up	NC_000007	Sad1 and UNC84 domain containing 3, Derived by automated computational analysis using gene prediction method: BestRefseq.
SUSD1	-3.4514	-2.56486	-0.58556	1.848 up	3.943 up	7.289 up	NC_000009	sushi domain containing 1, Derived by automated computational analysis using gene prediction method: BestRefseq.
TAF7L	-4.27572	-3.62638	-3.62008	1.568 up	1.004 up	1.575 up	NC_000023	TAF7-like RNA polymerase II, TATA box binding protein (TBP)-associated factor, 50kDa; Derived by automated computational analysis using gene prediction method: BestRefseq.
TBXAS1	-2.61547	-1.98219	-1.83789	1.551 up	1.105 up	1.714 up	NC_000007	thromboxane A synthase 1 (platelet), Derived by automated computational analysis using gene prediction method: BestRefseq.
TCN2	-3.69866	-2.44755	2.64652	2.380 up	34.156 up	81.299 up	NC_000022	transcobalamin II, Derived by automated computational analysis using gene prediction method: BestRefseq.
TCP10L	-1.40939	-0.81373	0.60984	1.511 up	2.682 up	4.053 up	NC_000021	t-complex 10-like, Derived by automated computational analysis using gene prediction method: BestRefseq.
TECTA	-3.65545	-2.51905	-2.40555	2.198 up	1.081 up	2.378 up	NC_000011	tectorin alpha, Derived by automated computational analysis using gene prediction method: BestRefseq.
TENC1	0.66292	1.28342	2.40902	1.537 up	2.181 up	3.354 up	NC_000012	tensin like C1 domain containing phosphatase (tensin 2), Derived by automated computational analysis using gene prediction method: BestRefseq.
TENM2	-5.79455	-3.5366	-3.62419	4.783 up	1.062 down	4.501 up	NC_000005	teneurin transmembrane protein 2, Derived by automated computational analysis using gene prediction method: BestRefseq.
TFPI	-2.70468	-0.54441	-0.48129	4.469 up	1.044 up	4.669 up	NC_000002	tissue factor pathway inhibitor (lipoprotein-associated coagulation inhibitor), Derived by automated computational analysis using gene prediction method: BestRefseq.
TGFBI	1.59075	2.92596	4.5363	2.523 up	3.053 up	7.703 up	NC_000005	transforming growth factor, beta-induced, 68kDa; Derived by automated computational analysis using gene prediction method: BestRefseq.
THBS1	-1.51845	0.74012	2.95028	4.785 up	4.627 up	22.142 up	NC_000015	thrombospondin 1, Derived by automated computational analysis using gene prediction method: BestRefseq.
THBS2	-4.73489	-3.97745	-3.50386	1.690 up	1.388 up	2.347 up	NC_000006	thrombospondin 2, Derived by automated computational analysis using gene prediction method: BestRefseq.
THEGL	-3.89165	-2.62647	-2.55357	2.403 up	1.051 up	2.528 up	NC_000004	theg spermatid protein-like, Derived by automated computational analysis using gene prediction method: BestRefseq.
TIMP1	7.96506	8.60652	8.48848	1.559 up	1.085 down	1.437 up	NC_000023	TIMP metallopeptidase inhibitor 1, Derived by automated computational analysis using gene prediction method: BestRefseq.
TLL1	-5.10908	-3.89388	-3.23811	2.321 up	1.575 up	3.657 up	NC_000004	tolloid-like 1, Derived by automated computational analysis using gene prediction method: BestRefseq.
TM6SF2	-4.08499	-2.92829	-3.01635	2.229 up	1.062 down	2.097 up	NC_000019	transmembrane 6 superfamily member 2, Derived by automated computational analysis using gene prediction method: BestRefseq.
TM7SF2	4.00892	4.88149	5.0845	1.830 up	1.151 up	2.107 up	NC_000011	transmembrane 7 superfamily member 2, Derived by automated computational analysis using gene prediction method: BestRefseq.
TMC4	-1.33905	-0.64682	-0.52563	1.615 up	1.087 up	1.757 up	NC_000019	transmembrane channel-like 4, Derived by automated computational analysis using gene prediction method: BestRefseq.
TMEM156	-2.74178	0.01203	0.967	6.744 up	1.938 up	13.075 up	NC_000004	transmembrane protein 156, Derived by automated computational analysis using gene prediction method: BestRefseq.
TMEM163	-3.7121	-2.40808	-1.56076	2.469 up	1.799 up	4.442 up	NC_000002	transmembrane protein 163, Derived by automated computational analysis using gene prediction method: BestRefseq.
TMEM184A	-2.47095	-1.81969	-1.09768	1.570 up	1.649 up	2.590 up	NC_000007	transmembrane protein 184A, Derived by automated computational analysis using gene prediction method: BestRefseq.
TMEM191B	-0.74474	-0.11077	0.24386	1.551 up	1.278 up	1.984 up	NC_000022	transmembrane protein 191B, Derived by automated computational analysis using gene prediction method: BestRefseq.
TMEM216	-1.65788	-0.62153	1.33783	2.051 up	3.888 up	7.976 up	NC_000011	transmembrane protein 216, Derived by automated computational analysis using gene prediction method: BestRefseq.
TMEM240	-0.9132	-0.19619	0.00013	1.643 up	1.145 up	1.883 up	NC_000001	transmembrane protein 240, Derived by automated computational analysis using gene prediction method: BestRefseq.
TMEM25	-3.78482	-2.50272	-0.22631	2.431 up	4.844 up	11.781 up	NC_000011	transmembrane protein 25, Derived by automated computational analysis using gene prediction method: BestRefseq.
TMEM40	-5.39583	-3.52557	-0.67669	3.655 up	7.204 up	26.339 up	NC_000003	transmembrane protein 40, Derived by automated computational analysis using gene prediction method: BestRefseq.
TMEM62	-4.10838	-1.39278	-0.89286	6.568 up	1.414 up	9.288 up	NC_000015	transmembrane protein 62, Derived by automated computational analysis using gene prediction method: BestRefseq.
TMEM63C	-5.19967	-4.56495	-4.24955	1.552 up	1.244 up	1.932 up	NC_000014	transmembrane protein 63C, Derived by automated computational analysis using gene prediction method: BestRefseq.
TMEM88B	-1.26205	-0.3689	-0.08494	1.857 up	1.217 up	2.261 up	NC_000001	transmembrane protein 88B, Derived by automated computational analysis using gene prediction method: BestRefseq.
TMEM91	2.22702	2.91169	3.28721	1.607 up	1.297 up	2.085 up	NC_000019	transmembrane protein 91, Derived by automated computational analysis using gene prediction method: BestRefseq.
TMPRSS5	-2.78619	-1.89805	-1.84148	1.850 up	1.039 up	1.924 up	NC_000011	transmembrane protease, serine 5; Derived by automated computational analysis using gene prediction method: BestRefseq.
TNFRSF11B	-4.16826	-3.41334	-1.22476	1.687 up	4.558 up	7.692 up	NC_000008	tumor necrosis factor receptor superfamily, member 11b; Derived by automated computational analysis using gene prediction method: BestRefseq.
TP53	4.12899	9.66533	10.3012	46.409 up	1.553 up	72.112 up	NC_000017	tumor protein p53, Derived by automated computational analysis using gene prediction method: BestRefseq.
TP63	-4.62482	-3.89836	-3.84763	1.654 up	1.035 up	1.713 up	NC_000003	tumor protein p63, Derived by automated computational analysis using gene prediction method: BestRefseq.
TRIM34	-4.53148	-3.78547	-1.22293	1.677 up	5.907 up	9.907 up	NC_000011	tripartite motif containing 34, Derived by automated computational analysis using gene prediction method: BestRefseq.
TRNAG16	-2.91539	-2.2021	-2.04989	1.639 up	1.111 up	1.821 up	NC_000016	Derived by automated computational analysis using gene prediction method: tRNAscan-SE.
TRNAG19	-2.91539	-2.2021	-2.04989	1.639 up	1.111 up	1.821 up	NC_000002	Derived by automated computational analysis using gene prediction method: tRNAscan-SE.
TRNAG2	-2.91539	-2.2021	-2.04989	1.639 up	1.111 up	1.821 up	NC_000017	Derived by automated computational analysis using gene prediction method: tRNAscan-SE.
TRNAG29	-2.91539	-2.2021	-2.04989	1.639 up	1.111 up	1.821 up	NC_000006	Derived by automated computational analysis using gene prediction method: tRNAscan-SE.
TRNAG31	-2.91539	-2.2021	-2.04989	1.639 up	1.111 up	1.821 up	NC_000001	Derived by automated computational analysis using gene prediction method: tRNAscan-SE.
TRNAG6	-2.91539	-2.2021	-2.04989	1.639 up	1.111 up	1.821 up	NC_000016	Derived by automated computational analysis using gene prediction method: tRNAscan-SE.
TRPM2	-6.07149	-4.84221	-2.74876	2.344 up	4.267 up	10.005 up	NC_000021	transient receptor potential cation channel, subfamily M, member 2; Derived by automated computational analysis using gene prediction method: BestRefseq.
TSC22D1	5.02976	5.9101	6.10035	1.840 up	1.140 up	2.100 up	NC_000013	TSC22 domain family, member 1; Derived by automated computational analysis using gene prediction method: BestRefseq.
TSKS	-3.69687	-2.28993	-1.82744	2.651 up	1.377 up	3.653 up	NC_000019	testis-specific serine kinase substrate, Derived by automated computational analysis using gene prediction method: BestRefseq.
TTC36	-3.13089	-2.10536	-0.91003	2.035 up	2.289 up	4.661 up	NC_000011	tetratricopeptide repeat domain 36, Derived by automated computational analysis using gene prediction method: BestRefseq.
TUBB3	6.8026	7.45235	7.32063	1.568 up	1.095 down	1.432 up	NC_000016	tubulin, beta 3 class III; Derived by automated computational analysis using gene prediction method: BestRefseq.
TUBB8	-1.00014	-0.06744	1.54165	1.908 up	3.050 up	5.823 up	NC_000010	tubulin, beta 8 class VIII; Derived by automated computational analysis using gene prediction method: BestRefseq.
TXLNB	-4.95886	-4.0554	-2.46673	1.870 up	3.007 up	5.626 up	NC_000006	taxilin beta, Derived by automated computational analysis using gene prediction method: BestRefseq.
UBA7	-3.14908	-2.22088	-2.20956	1.902 up	1.007 up	1.917 up	NC_000003	ubiquitin-like modifier activating enzyme 7, Derived by automated computational analysis using gene prediction method: BestRefseq.
UBOX5-AS1	-1.30715	-0.52335	-0.29527	1.721 up	1.171 up	2.016 up	NC_000020	UBOX5 antisense RNA 1, Derived by automated computational analysis using gene prediction method: BestRefseq.
USHBP1	-4.4869	-3.78748	-3.59209	1.623 up	1.145 up	1.859 up	NC_000019	Usher syndrome 1C binding protein 1, Derived by automated computational analysis using gene prediction method: BestRefseq.
USP17L7	-7.20197	-4.58807	-4.69705	6.121 up	1.078 down	5.676 up	NC_000008	ubiquitin specific peptidase 17-like family member 7, Derived by automated computational analysis using gene prediction method: BestRefseq.
USP18	0.89429	1.68024	1.59645	1.724 up	1.059 down	1.626 up	NC_000022	ubiquitin specific peptidase 18, Derived by automated computational analysis using gene prediction method: BestRefseq.
USP30-AS1	-1.77509	-0.78355	-0.69206	1.988 up	1.065 up	2.118 up	NC_000012	USP30 antisense RNA 1, Derived by automated computational analysis using gene prediction method: BestRefseq.
VCAM1	-4.99291	-3.7105	-3.74853	2.432 up	1.026 down	2.369 up	NC_000001	vascular cell adhesion molecule 1, Derived by automated computational analysis using gene prediction method: BestRefseq.
VEPH1	-1.87989	-0.04155	0.53152	3.575 up	1.487 up	5.319 up	NC_000003	ventricular zone expressed PH domain homolog 1 (zebrafish), Derived by automated computational analysis using gene prediction method: BestRefseq.
VGF	5.44747	6.21746	6.21504	1.705 up	1.001 down	1.702 up	NC_000007	VGF nerve growth factor inducible, Derived by automated computational analysis using gene prediction method: BestRefseq.
VILL	-2.39022	-1.58888	-0.6816	1.742 up	1.875 up	3.268 up	NC_000003	villin-like, Derived by automated computational analysis using gene prediction method: BestRefseq.
VIPR1	-4.26372	0.93192	1.55767	36.647 up	1.543 up	56.547 up	NC_000003	vasoactive intestinal peptide receptor 1, Derived by automated computational analysis using gene prediction method: BestRefseq.
VWA1	3.39331	4.18226	4.09162	1.727 up	1.064 down	1.622 up	NC_000001	von Willebrand factor A domain containing 1, Derived by automated computational analysis using gene prediction method: BestRefseq.
VWA7	-0.69206	-0.00302	0.83464	1.612 up	1.787 up	2.881 up	NC_000006	von Willebrand factor A domain containing 7, Derived by automated computational analysis using gene prediction method: BestRefseq.
WDR78	-0.26702	0.42217	1.11146	1.612 up	1.612 up	2.599 up	NC_000001	WD repeat domain 78, Derived by automated computational analysis using gene prediction method: BestRefseq.
WFDC10B	-1.63442	-0.69509	-0.82661	1.917 up	1.095 down	1.750 up	NC_000020	WAP four-disulfide core domain 10B, Derived by automated computational analysis using gene prediction method: BestRefseq.
WWC3	-0.66979	0.31606	1.43305	1.980 up	2.168 up	4.295 up	NC_000023	WWC family member 3, Derived by automated computational analysis using gene prediction method: BestRefseq.
XKR7	-4.32139	-3.71542	-3.82439	1.522 up	1.078 down	1.411 up	NC_000020	XK, Kell blood group complex subunit-related family, member 7; Derived by automated computational analysis using gene prediction method: BestRefseq.
YPEL3	-1.52044	1.11877	1.28744	6.229 up	1.124 up	7.002 up	NC_000016	yippee-like 3 (Drosophila), Derived by automated computational analysis using gene prediction method: BestRefseq.
ZAN	-6.38632	-5.61561	-5.38791	1.706 up	1.170 up	1.997 up	NC_000007	zonadhesin, Derived by automated computational analysis using gene prediction method: BestRefseq.
ZBED1	1.10268	1.78686	1.95363	1.606 up	1.122 up	1.803 up	NC_000023	zinc finger, BED-type containing 1; Derived by automated computational analysis using gene prediction method: BestRefseq.
ZBED1	1.10268	1.78686	1.95363	1.606 up	1.122 up	1.803 up	NC_000023	zinc finger, BED-type containing 1; Derived by automated computational analysis using gene prediction method: BestRefseq.
ZDHHC11	-1.06925	-0.28167	-0.35349	1.726 up	1.051 down	1.642 up	NC_000005	zinc finger, DHHC-type containing 11; Derived by automated computational analysis using gene prediction method: BestRefseq.
ZFY	-3.37989	-2.41861	-2.1676	1.947 up	1.190 up	2.317 up	NC_000024	zinc finger protein, Y-linked; Derived by automated computational analysis using gene prediction method: BestRefseq.
ZIC4	-1.99419	-1.02924	-1.11528	1.951 up	1.061 down	1.838 up	NC_000003	Zic family member 4, Derived by automated computational analysis using gene prediction method: BestRefseq.
ZNF167	-4.08172	-3.45317	-2.1953	1.546 up	2.391 up	3.697 up	NC_000003	zinc finger protein 167, Derived by automated computational analysis using gene prediction method: BestRefseq.
ZNF185	-0.59137	0.08842	0.02479	1.601 up	1.045 down	1.532 up	NC_000023	zinc finger protein 185 (LIM domain), Derived by automated computational analysis using gene prediction method: BestRefseq.
ZNF22	-1.94501	-0.49259	1.23694	2.736 up	3.316 up	9.075 up	NC_000010	zinc finger protein 22, Derived by automated computational analysis using gene prediction method: BestRefseq.
ZNF334	-4.55942	-2.6832	-2.49993	3.671 up	1.135 up	4.168 up	NC_000020	zinc finger protein 334, Derived by automated computational analysis using gene prediction method: BestRefseq.
ZNF454	-2.08141	-1.05601	-1.17508	2.035 up	1.086 down	1.874 up	NC_000005	zinc finger protein 454, Derived by automated computational analysis using gene prediction method: BestRefseq.
ZNF575	-1.71998	-0.213	0.25866	2.842 up	1.386 up	3.941 up	NC_000019	zinc finger protein 575, Derived by automated computational analysis using gene prediction method: BestRefseq.
ZNF705E	-3.92205	-1.76919	-1.62988	4.447 up	1.101 up	4.897 up	NC_000011	Derived by automated computational analysis using gene prediction method: GNOMON. Supporting evidence includes similarity to: 6 Proteins
ZNF711	-5.11255	-4.25545	-2.05294	1.811 up	4.602 up	8.337 up	NC_000023	zinc finger protein 711, Derived by automated computational analysis using gene prediction method: BestRefseq.
ZNF763	-1.17497	-0.53908	-0.1095	1.553 up	1.346 up	2.092 up	NC_000019	zinc finger protein 763, Derived by automated computational analysis using gene prediction method: BestRefseq.
ZNF806	-4.26517	-3.35093	-3.07113	1.884 up	1.214 up	2.287 up	NC_000002	Derived by automated computational analysis using gene prediction method: GNOMON. Supporting evidence includes similarity to: 5 Proteins
ZXDA	-0.49302	0.37235	0.347	1.821 up	1.017 down	1.790 up	NC_000023	zinc finger, X-linked, duplicated A; Derived by automated computational analysis using gene prediction method: BestRefseq.
