# Supplementary material for: The oncogenicity of tumor-derived mutant p53 is enhanced by the recruitment of PLK3
Source: Nat Commun. 2021 Jan 29;12:704. doi: 10.1038/s41467-021-20928-8 (PMC7846773; doi:10.1038/s41467-021-20928-8)
Supplement: Supplementary file 6 — Supplementary Data 4 [file 41467_2021_20928_MOESM6_ESM.xlsx]

## Sheet: Sheet1
Supplementary Table 4. DAVID analysis of Supplementary Tables 1-3.
Supplementary Table 1
Function	Genes
Signaling	Wnt family member 16(WNT16), cadherin 26(CDH26), growth differentiation factor 15(GDF15), integrin subunit beta like 1(ITGBL1),interleukin 1 receptor type 1(IL1R1)
Cytokine-cytokine receptor interaction	interleukin 1 receptor type 1(IL1R1), interleukin 10 receptor subunit alpha(IL10RA),interleukin 11(IL11), interleukin 18 receptor 1(IL18R1), interleukin 18(IL18)
Chromatin binding	Kruppel like factor 14(KLF14), early growth response 2(EGR2), nuclear factor kappa B subunit 2(NFKB2)
Transactivation	Kruppel like factor 1(KLF1), cyclin A2(CCNA2), growth differentiation factor 6(GDF6)
Pathways of cancer	Wnt family member 16(WNT16), fibroblast growth factor 14(FGF14), nuclear factor kappa B subunit 2(NFKB2)
Cell cycle	checkpoint kinase 1(CHEK1), cyclin A2(CCNA2), cyclin D2(CCND2),
MAPK signaling	fibroblast growth factor 14(FGF14), interleukin 1 receptor type 1(IL1R1), nuclear factor kappa B subunit 2(NFKB2)
Supplementary Table 2
Function	Genes
Cell Signaling	Wnt family member 9A(WNT9A), chorionic gonadotropin beta subunit 1(CGB1), fibroblast growth factor 14(FGF14), growth differentiation factor 15(GDF15), interleukin 11(IL11), placental growth factor(PGF), sonic hedgehog(SHH)
Extracellular Matrix	cartilage oligomeric matrix protein(COMP), collagen type I alpha 1 chain(COL1A1), collagen type IX alpha 2 chain(COL9A2), secreted protein acidic and cysteine rich(SPARC)
Cell Adhesion	CD36 molecule(CD36), CD72 molecule(CD72), L1 cell adhesion molecule(L1CAM), collagen type I alpha 1 chain(COL1A1), integrin subunit beta like 1(ITGBL1)
Developmental genes	Mix paired-like homeobox(MIXL1); T-cell leukemia homeobox 3(TLX3), bone morphogenetic protein 7(BMP7), even-skipped homeobox 2(EVX2), Wnt family member 6(WNT6), neuronal differentiation 1(NEUROD1)
Positive regulation of cell migration	angiopoietin like 3(ANGPTL3), family with sequence similarity 83 member H(FAM83H), melanoma cell adhesion molecule(MCAM), semaphorin 3G(SEMA3G), villin 1(VIL1)
Cytokine activity	cytokine receptor like factor 1(CRLF1), interleukin 11(IL11), interleukin 17D(IL17D), interleukin 18(IL18), tumor necrosis factor superfamily member 13b(TNFSF13B),
Wnt signaling pathway	BMP and activin membrane bound inhibitor(BAMBI), SRY-box 17(SOX17), Wnt family member 16(WNT16), cyclin D2(CCND2), frizzled class receptor 9(FZD9)
Growth Factors	fibroblast growth factor 14(FGF14), growth differentiation factor 6(GDF6), interleukin 11(IL11), placental growth factor(PGF)
Transactivation	Kruppel like factor 1(KLF1), Kruppel like factor 2(KLF2), SWI/SNF related, matrix associated, actin dependent regulator of chromatin, subfamily d, member 3(SMARCD3), cyclin A2(CCNA2), forkhead box N4(FOXN4)
Pathways in cancer	Ras association domain family member 5(RASSF5), Wnt family member 16(WNT16), angiotensin II receptor type 1(AGTR1), fibroblast growth factor 14(FGF14
Supplementary Table 3
Function	Genes
Signal	ADAM metallopeptidase domain 21(ADAM21), CD22 molecule(CD22), CD59 molecule(CD59), MAM domain containing glycosylphosphatidylinositol anchor 1(MDGA1), vascular cell adhesion molecule 1(VCAM1)
Cell Adhesion	CD22 molecule(CD22), CD99 molecule(CD99), ntegrin subunit beta 4(ITGB4), laminin subunit alpha 2(LAMA2), vascular cell adhesion molecule 1(VCAM1)
Extracellular Matrix	ADAM metallopeptidase with thrombospondin type 1 motif 20(ADAMTS20), collagen type V alpha 1 chain(COL5A1), laminin subunit alpha 2(LAMA2), fibrillin 2(FBN2)
Extracellular exosome	CD59 molecule(CD59), EPS8 like 2(EPS8L2), TIMP metallopeptidase inhibitor 1(TIMP1), colony stimulating factor 1(CSF1), heat shock protein family A (Hsp70) member 7(HSPA7)
Plasma membrane	ADP ribosylation factor like GTPase 4D(ARL4D), ATP binding cassette subfamily C member 2(ABCC2), CD8a molecule(CD8A), RAB38, member RAS oncogene family(RAB38)
Cadherin	protocadherin 18(PCDH18), protocadherin beta 10(PCDHB10), protocadherin beta 9(PCDHB9), protocadherin gamma subfamily C, 5(PCDHGC5)
TGF beta signaling	activin A receptor type 1C(ACVR1C), bone morphogenetic protein 4(BMP4), bone morphogenetic protein 5(BMP5), inhibitor of DNA binding 2, HLH protein(ID2)
Growth factor	VGF nerve growth factor inducible(VGF), bone morphogenetic protein 4(BMP4), colony stimulating factor 1(CSF1), fibroblast growth factor 18(FGF18), fibroblast growth factor 7(FGF7)
Nucleosome core	H2A histone family member B1(H2AFB1), H2A histone family member B2(H2AFB2), histone cluster 1 H2A family member d(HIST1H2AD), histone cluster 1 H3 family member f(HIST1H3F)
Redox process	D-aspartate oxidase(DDO), acyl-CoA dehydrogenase, long chain(ACADL), aldehyde oxidase 1(AOX1), dehydrogenase/reductase 2(DHRS2), cytochrome P450 family 3 subfamily A member 43(CYP3A43), lactate dehydrogenase D(LDHD)
Wound healing	TIMP metallopeptidase inhibitor 1(TIMP1), epidermal growth factor receptor(EGFR), erb-b2 receptor tyrosine kinase 3(ERBB3), platelet derived growth factor receptor beta(PDGFRB)
Glycosyltransferase	ADP-ribosyltransferase 5(ART5), ST8 alpha-N-acetyl-neuraminide alpha-2,8-sialyltransferase 5(ST8SIA5), poly(ADP-ribose) polymerase family member 10(PARP10), glycosyltransferase 8 domain containing 2(GLT8D2)
Positive regulation of cell proliferation	colony stimulating factor 1(CSF1), H6 family homeobox 2(HMX2), epidermal growth factor receptor(EGFR), fibroblast growth factor 18(FGF18), fms related tyrosine kinase 3 ligand(FLT3LG), platelet derived growth factor receptor beta(PDGFRB)
