# Supplementary material for: The oncogenicity of tumor-derived mutant p53 is enhanced by the recruitment of PLK3
Source: Nat Commun. 2021 Jan 29;12:704. doi: 10.1038/s41467-021-20928-8 (PMC7846773; doi:10.1038/s41467-021-20928-8)
Supplement: Supplementary file 7 — Supplementary Data 5a [file 41467_2021_20928_MOESM7_ESM.xlsx]

## Sheet: Sheet1
Supplementary Table 5a. RNA seq analysis from mouse lung RNA isolated mouse cells made near homogenously expressing p53 -/-, p53-R172H/- and p53-L25Q/W26S/R172H/-.
Gene Symbol	p53 -/- - linear	R172H - linear	TKI - linear	Gene Title	p53null vs 172H	172H vs TKI	p53 null vs TKI
ARMCX1	110.919	262.152	17.028	armadillo repeat containing, X-linked 1	2.36345	0.064954	0.153515
SOX4	64.036	177.648	10.483	SRY (sex determining region Y)-box 4	2.77418	0.0590123	0.163711
NLRP2	101.02	202.182	18.768	NLR family, pyrin domain containing 2	2.00142	0.0928255	0.185783
DAB2, LOC101926921	53.645	137.508	14.333	Dab, mitogen-responsive phosphoprotein, homolog 2 (Drosophila); uncharacterized LOC101926921	2.56328	0.104236	0.267186
GNAL	132.98	274.559	39.656	guanine nucleotide binding protein (G protein), alpha activating activity polypeptide, olfactory type	2.06467	0.144434	0.298208
CLIP3	283.321	570.45	87.95	CAP-GLY domain containing linker protein 3	2.01344	0.154177	0.310426
DAB2, LOC101926921	46.847	112.017	15.531	Dab, mitogen-responsive phosphoprotein, homolog 2 (Drosophila); uncharacterized LOC101926921	2.39111	0.138651	0.331528
DAB2, LOC101926921	49.265	138.317	20.117	Dab, mitogen-responsive phosphoprotein, homolog 2 (Drosophila); uncharacterized LOC101926921	2.80759	0.145443	0.408343
SERPINB9	60.781	184.156	28.975	serpin peptidase inhibitor, clade B (ovalbumin), member 9	3.02984	0.157338	0.476709
DAB2, LOC101926921	40.724	91.269	20.024	Dab, mitogen-responsive phosphoprotein, homolog 2 (Drosophila); uncharacterized LOC101926921	2.24113	0.219397	0.491697
GNAL	22.423	46.446	11.201	guanine nucleotide binding protein (G protein), alpha activating activity polypeptide, olfactory type	2.07138	0.241169	0.499554
WASF3	38.711	119.068	19.576	WAS protein family, member 3	3.0758	0.164409	0.505689
NEO1	83.747	290.706	42.936	neogenin 1	3.47124	0.147695	0.512683
TGFB2	22.268	131.005	11.513	transforming growth factor, beta 2	5.88298	0.0878821	0.517009
SLC1A3	72.403	303.836	39.554	solute carrier family 1 (glial high affinity glutamate transporter), member 3	4.19645	0.130182	0.546302
IMPA2	157.944	559.98	87.378	inositol(myo)-1(or 4)-monophosphatase 2	3.54543	0.156038	0.553221
SPDL1	622.487	1476.57	345.491	spindle apparatus coiled-coil protein 1	2.37206	0.233981	0.555017
CREG1	37.671	246.34	21.093	cellular repressor of E1A-stimulated genes 1	6.53916	0.0856249	0.559915
FAM189A1	81.046	171.43	45.879	family with sequence similarity 189, member A1	2.11521	0.267624	0.566081
TPM1	478.786	1141.62	272.614	tropomyosin 1 (alpha)	2.3844	0.238797	0.569387
BEX1	1525.09	3337.43	871.943	brain expressed, X-linked 1	2.18836	0.261262	0.571734
GPR126	209.867	442.605	123.441	G protein-coupled receptor 126	2.10898	0.278896	0.588185
TJP2	66.158	353.086	42.789	tight junction protein 2	5.33703	0.121186	0.646771
GFPT2	56.686	114.536	36.774	glutamine-fructose-6-phosphate transaminase 2	2.02053	0.321068	0.648729
SAA1, SAA2	24.428	50.924	15.944	serum amyloid A1, serum amyloid A2	2.0847	0.313083	0.652686
S100A10	6387.31	12832.6	4248.08	S100 calcium binding protein A10	2.00908	0.331037	0.665081
IVNS1ABP	168.142	698.732	112.589	influenza virus NS1A binding protein	4.1556	0.161133	0.669605
CTSH	68.276	150.21	46.742	cathepsin H	2.20004	0.311178	0.684606
MEST	25.407	67.395	17.474	mesoderm specific transcript	2.65258	0.259281	0.687763
PRKCA	153.309	377.848	105.506	protein kinase C, alpha	2.46462	0.27923	0.688195
TNS3	62.701	315.704	44.184	tensin 3	5.03505	0.139955	0.704681
ALG13	67.391	170.994	49.33	ALG13, UDP-N-acetylglucosaminyltransferase subunit	2.53736	0.28849	0.732
PRSS23	346.518	1147.51	255.888	protease, serine, 23	3.31154	0.222994	0.738454
SYNM	356.258	827.625	264.987	synemin, intermediate filament protein	2.32311	0.320178	0.743808
EFHD1	38.093	87.366	28.491	EF-hand domain family, member D1	2.29346	0.326107	0.747915
QKI	83.945	187.988	65.318	QKI, KH domain containing, RNA binding	2.23942	0.34746	0.778111
GCH1	93.657	293.836	73.692	GTP cyclohydrolase 1	3.13738	0.250792	0.786829
SDC2	13.857	133.225	10.905	syndecan 2	9.61427	0.0818514	0.786941
YES1	168.833	349.615	133.125	YES proto-oncogene 1, Src family tyrosine kinase	2.07077	0.380776	0.788499
CEP350	192.384	412.569	154.927	centrosomal protein 350kDa	2.14451	0.375518	0.8053
FAH	320.605	664.294	258.636	fumarylacetoacetate hydrolase (fumarylacetoacetase)	2.072	0.38934	0.806713
TRO	81.029	237.96	67.065	trophinin	2.93672	0.281831	0.82766
ZNF22	18.01	116.202	14.938	zinc finger protein 22	6.45215	0.128549	0.829419
RAB4A, SPHAR	97.908	282.176	82.077	RAB4A, member RAS oncogene family; S-phase response (cyclin related)	2.88204	0.290872	0.838304
TPM1	891.694	1985.46	748.456	tropomyosin 1 (alpha)	2.22662	0.376968	0.839364
PTPRE	13.403	33.36	11.331	protein tyrosine phosphatase, receptor type, E	2.48898	0.339664	0.845418
RASSF2	20.745	44.602	17.574	Ras association (RalGDS/AF-6) domain family member 2	2.15003	0.394005	0.847121
FAM20B	347.427	830.124	297.236	family with sequence similarity 20, member B	2.38935	0.358063	0.855537
ALDH1A2, LOC101928635	14.791	38.319	12.704	aldehyde dehydrogenase 1 family, member A2; uncharacterized LOC101928635	2.59059	0.331546	0.8589
TPR	32.061	94.233	27.587	translocated promoter region, nuclear basket protein	2.93922	0.292757	0.860477
SFT2D2	107.106	226.078	92.953	SFT2 domain containing 2	2.1108	0.411155	0.867866
DDX3X	155.893	318.775	135.902	DEAD (Asp-Glu-Ala-Asp) box helicase 3, X-linked	2.04483	0.426327	0.871766
IGFBP2	22.865	60.021	19.951	insulin-like growth factor binding protein 2, 36kDa	2.62499	0.332394	0.872531
SOAT1	85.371	305.835	74.546	sterol O-acyltransferase 1	3.58244	0.243745	0.873203
MPZL1	207.844	450.897	181.914	myelin protein zero-like 1	2.1694	0.403448	0.875243
SDC2	10.389	167.595	9.141	syndecan 2	16.1314	0.0545428	0.87985
DKK3	61.389	133.121	54.03	dickkopf WNT signaling pathway inhibitor 3	2.16846	0.405876	0.880126
MEIS3P1	15.264	77.548	13.774	Meis homeobox 3 pseudogene 1	5.08049	0.177616	0.902375
ADCY7	19.652	51.458	17.75	adenylate cyclase 7	2.61844	0.344951	0.903231
IVNS1ABP	136.17	508.835	123.284	influenza virus NS1A binding protein	3.73677	0.242287	0.905371
GLUL	35.581	162.258	32.236	glutamate-ammonia ligase	4.56025	0.198669	0.905982
CEP76	35.408	73.731	32.146	centrosomal protein 76kDa	2.08235	0.435983	0.90787
NDN	24.384	63.576	22.296	necdin, melanoma antigen (MAGE) family member	2.60725	0.350699	0.914361
MAGED1	1119.3	2537.24	1028.13	melanoma antigen family D, 1	2.2668	0.405217	0.918546
PARVA	118.979	243.788	109.42	parvin, alpha	2.04899	0.448832	0.919654
CADM4	28.298	69.495	26.034	cell adhesion molecule 4	2.45585	0.374613	0.91999
CYB5R4	70.351	172.841	64.772	cytochrome b5 reductase 4	2.45685	0.374752	0.920708
RAB11A	1459.96	3299.46	1360.76	RAB11A, member RAS oncogene family	2.25997	0.412418	0.932053
TFCP2	50.762	104.649	47.544	transcription factor CP2	2.06156	0.454315	0.936597
TRO	26.661	65.275	25.035	trophinin	2.44838	0.383526	0.939016
FAM20B	176.491	481.71	166.056	family with sequence similarity 20, member B	2.72938	0.344722	0.940879
GABRB1	20.346	92.974	19.561	gamma-aminobutyric acid (GABA) A receptor, beta 1	4.56965	0.210392	0.961421
LSR	49.628	201.661	47.883	lipolysis stimulated lipoprotein receptor	4.06344	0.237443	0.964834
SLC19A2	98.526	203.627	95.087	solute carrier family 19 (thiamine transporter), member 2	2.06674	0.466965	0.965094
SQLE	185.155	422.7	179.869	squalene epoxidase	2.28295	0.425523	0.97145
HDGFRP3	62.58	153.416	60.815	hepatoma-derived growth factor, related protein 3	2.45151	0.396407	0.971797
SPATA5L1	369.001	739.37	359.761	spermatogenesis associated 5-like 1	2.00371	0.486578	0.97496
HSDL2	39.502	81.965	38.861	hydroxysteroid dehydrogenase like 2	2.07499	0.474118	0.983789
GSPT2	110.584	318.569	109.09	G1 to S phase transition 2	2.88079	0.342439	0.986494
DNAJC15	18.891	146.29	18.682	DnaJ (Hsp40) homolog, subfamily C, member 15	7.74392	0.127704	0.988925
HDGFRP3	72	177.76	71.436	hepatoma-derived growth factor, related protein 3	2.46889	0.401865	0.992162
SMAP1	293.763	702.576	292.322	small ArfGAP 1	2.39164	0.416072	0.995094
AGMAT	15.051	107.126	15.002	agmatine ureohydrolase (agmatinase)	7.11737	0.140044	0.996748
EID1	249.962	568.868	249.245	EP300 interacting inhibitor of differentiation 1	2.27581	0.438142	0.99713
TGFB2	18.79	48.837	18.739	transforming growth factor, beta 2	2.59903	0.383712	0.997279
DMXL2	138.721	287.667	138.774	Dmx-like 2	2.0737	0.482412	1.00038
ZNF22	10.005	27.861	10.01	zinc finger protein 22	2.78461	0.359294	1.00049
