# Supplementary material for: The oncogenicity of tumor-derived mutant p53 is enhanced by the recruitment of PLK3
Source: Nat Commun. 2021 Jan 29;12:704. doi: 10.1038/s41467-021-20928-8 (PMC7846773; doi:10.1038/s41467-021-20928-8)
Supplement: Supplementary file 8 — Supplementary Data 5b [file 41467_2021_20928_MOESM8_ESM.xlsx]

## Sheet: Sheet1
Supplementary Table 5b. DAVID analysis of the RNA seq data presented in Suppplementary Table 5a.
Functional Category	Genes
Signal	Wnt family member 16(WNT16)
	Wnt family member 9A(WNT9A)
	checkpoint kinase 1(CHEK1)
	cyclin D2(CCND2)
	early growth response 1(EGR1)
	early growth response 2(EGR2)
	interleukin 1 receptor type 1(IL1R1)
	nuclear factor kappa B subunit 2(NFKB2)
	pituitary tumor-transforming 2(PTTG2)
	telomerase reverse transcriptase(TERT)
Cytokine-cytokine receptor interaction	C-C motif chemokine ligand 20(CCL20)
	interleukin 1 receptor type 1(IL1R1)
	interleukin 10 receptor subunit alpha(IL10RA)
	interleukin 11(IL11)
	interleukin 18 receptor 1(IL18R1)
	interleukin 18(IL18)
Cytokine activity	growth differentiation factor 15(GDF15)
	growth differentiation factor 6(GDF6)
	interleukin 11(IL11)
	interleukin 18(IL18)
Transcriptional activation	Kruppel like factor 1(KLF1)
	cyclin A2(CCNA2)
	forkhead box N4(FOXN4)
	growth differentiation factor 6(GDF6)
	snail family transcriptional repressor 1(SNAI1)
Chromatin binding	Kruppel like factor 14(KLF14)
	early growth response 2(EGR2)
	forkhead box N4(FOXN4)
	nuclear factor kappa B subunit 2(NFKB2)
	regulatory factor X4(RFX4)
Viral carcinogenesis	checkpoint kinase 1(CHEK1)
	cyclin A2(CCNA2)
	cyclin D2(CCND2)
	early growth response 2(EGR2)
	nuclear factor kappa B subunit 2(NFKB2)
Transcription	Kruppel like factor 14(KLF14)
	early growth response 1(EGR1)
	early growth response 2(EGR2)
	forkhead box N4(FOXN4)
	single-minded family bHLH transcription factor 2(SIM2)
Cell cycle	checkpoint kinase 1(CHEK1)
	cyclin A2(CCNA2)
	cyclin D2(CCND2)
	pituitary tumor-transforming 2(PTTG2)
DNA Binding	Kruppel like factor 14(KLF14)
	NK2 homeobox 1(NKX2-1)
	early growth response 1(EGR1)
	early growth response 2(EGR2)
	forkhead box N4(FOXN4)
	single-minded family bHLH transcription factor 2(SIM2)
Cancer pathways	Wnt family member 16(WNT16)
	Wnt family member 9A(WNT9A)
	fibroblast growth factor 14(FGF14)
	neurotrophic receptor tyrosine kinase 1(NTRK1)
	nuclear factor kappa B subunit 2(NFKB2)
	sonic hedgehog(SHH)
Jak-STAT pathway	cyclin D2(CCND2)
	growth hormone 2(GH2)
	interleukin 10 receptor subunit alpha(IL10RA)
	interleukin 11(IL11)
MAPK signaling	fibroblast growth factor 14(FGF14)
	interleukin 1 receptor type 1(IL1R1)
	neurotrophic receptor tyrosine kinase 1(NTRK1)
	nuclear factor kappa B subunit 2(NFKB2)
