# Supplementary material for: The oncogenicity of tumor-derived mutant p53 is enhanced by the recruitment of PLK3
Source: Nat Commun. 2021 Jan 29;12:704. doi: 10.1038/s41467-021-20928-8 (PMC7846773; doi:10.1038/s41467-021-20928-8)
Supplement: Supplementary file 9 — Supplementary Data 6 [file 41467_2021_20928_MOESM9_ESM.xlsx]

## Sheet: Sheet1
Supplementary Table 6. List of primers used for qPCR.
Use	Species	Target	Forward Sequence	Reverse Sequence
ChIP	Human	CCNA2	CCTTTGGTTTACCCTTCACTCG	CCAAAGAATAGTCGTAGCCG
		Chk1	GTACCAGGAGGTTCCCGTTG	GGGTCTGGGGAAGAGAGGAA
		p21	GGGATGGTAGGAGACAGGAG	AAGAAGGCAAGGGAGCAG
	Mouse	CCNA2	GGATATCAGTGAGTCACAGG	CCTAGGCAGGAGCGTATGGATC
		Chk1	GGTTCTGGAGCCTCCTGTTCA	GAGGAAGGCTCAAACTAAGC
mRNA	Human	EIF3C	GCAACCTACATGAAGCCAGA	TCTTGGGAGTGAGGGTC
		EGR1	CCTGCACGCTTCTCAGTGTTC	CGTTGCTCAGCATCATC
		Chk1	GAAAGGGGCAAAAAGG	ATGTATGAGGGGCTGGTA
		CCNA2	GAAGTGCTAGGGCTGCTAA	ACATCCTCAAATGCCATCC
		CCND2	GCCACCGACTTTAAGTTTGC	GCTTGGTCCAGTTCATCCTC
	Mouse	EIF3C	GCAAACAGCCTTTGTTACTGAGCG	CCAAAGCTCATTAAGATAG
		EGR1	CCAACATCAGTTCTCCAGCTC	CCTTGAGGATTGAAGGCGC
		Chk1	GGTTCAGGGCATCAGTTT	GGTCTCTTTCAGGCATTG
		CCNA2	GGAAGACCAAGAGAATGTCAA	GCATCTTCACACTCTGTTTC
		CCND2	AAATGGGGGCAGATGGAGA	GGCAAAGGAGGAAGGCGTAT
