# Supplementary material for: The oncogenicity of tumor-derived mutant p53 is enhanced by the recruitment of PLK3
Source: Nat Commun. 2021 Jan 29;12:704. doi: 10.1038/s41467-021-20928-8 (PMC7846773; doi:10.1038/s41467-021-20928-8)
Supplement: Supplementary file 11 — Source Data [file 41467_2021_20928_MOESM11_ESM.xlsx]

## Sheet: Figure 2B
	Average	STERROR	P-VALUE
Vector	1.33333	0.333333
R273H	8.33333	1.45297	0.00933785
R273H 22/23	2	0.57735	0.373901
Vector	1
	2
	1
R273H	11
	8
	6
R273H 22/23	1
	2
	3

## Sheet: Figure 2C
H1299
With what?	after 3 days	Average	STDEV			Tumor
Vector #10	0.25	0.225	0.0288675				Vector #10	Vector #11	R273H #13	R273H #16	R273H 22/23 #5	R273H 22/23 #6
	0.2					3	0.225	0.20625	0.2375	0.2625	0.25	0.2125
	0.25					6	0.24375	0.225	0.29375	0.3125	0.275	0.25625
	0.2					10	0.2625	0.2375	0.35	0.3625	0.29375	0.275
						13	0.2875	0.25625	0.4125	0.43125	0.325	0.29375
	after 6 days					17	0.2875	0.275	0.48125	0.5125	0.34375	0.3125
	0.2	0.24375	0.0426956			20	0.29375	0.2875	0.56875	0.625	0.3875	0.3375
	0.3					24	0.3	0.308333	0.65	0.73125	0.40625	0.35625
	0.225					27	0.3125	0.3125	0.7875	0.83125	0.425	0.3875
	0.25					31	0.31875	0.33125	0.98125	0.99375	0.44375	0.40625
	after 10 days					STDEV	Vector #10	Vector #11	R273H #13	R273H #16	R273H 22/23 #5	R273H 22/23 #6
	0.25	0.2625	0.025			3	0.0288675	0.0125	0.0144338	0.0322749	0.0125	0.025
	0.25					6	0.0426956	0.0204124	0.0144338	0.025	0.0239357	0.0125
	0.25					10	0.025	0.0144338	0.0144338	0.025	0.0353553	0.0204124
	0.3					13	0.0144338	0.0125	0.0322749	0.0375	0.0204124	0.0125
						17	0.0144338	0.0204124	0.0375	0.025	0.0322749	0.0144338
	after 13 days					20	0.0125	0.0144338	0.0204124	0.0288675	0.0125	0.0144338
	0.3	0.2875	0.0144338			24	0	0.0144338	0.0144338	0.0288675	0.0288675	0.0144338
	0.3					27	0.025	0.0144338	0.0204124	0.0239357	0.0239357	0.0144338
	0.275					31	0.0239357	0.0125	0.0204124	0.0125	0.0478714	0.0125
	0.275
						p-value			0.000177952		0.0369132
	after 17 days
	0.3	0.2875	0.0144338
	0.3
	0.275
	0.275
	after 20 days
	0.3	0.29375	0.0125
	0.3
	0.3
	0.275
	after 24 days	0.3	0
	0.3
	0.3
	0.3
	0.3
	after 27 days	0.3125	0.025
	0.3
	0.3
	0.35
	0.3
	after 31 days
	0.3	0.31875	0.0239357
	0.3
	0.35
	0.325
With what?	after 3 days	Average	STDEV
Vector #11	0.2	0.20625	0.0125
	0.2
	0.225
	0.2
	after 6 days
	0.225	0.225	0.0204124
	0.2
	0.25
	0.225
	after 10 days
	0.25	0.2375	0.0144338
	0.25
	0.225
	0.225
	after 13 days
	0.275	0.25625	0.0125
	0.25
	0.25
	0.25
	after 17 days
	0.3	0.275	0.0204124
	0.275
	0.275
	0.25
	after 20 days
	0.3	0.2875	0.0144338
	0.3
	0.275
	0.275
	after 24 days	0.308333	0.0144338
	0.3
	0.325
	0.3
	0.275
	after 27 days	0.3125	0.0144338
	0.3
	0.325
	0.325
	0.3
	after 31 days
	0.35	0.33125	0.0125
	0.325
	0.325
	0.325
With what?	after 3 days	Average	STDEV
H273H #13	0.25	0.2375	0.025
	0.2
	0.25
	0.25
	after 6 days
	0.3	0.29375	0.0125
	0.275
	0.3
	0.3
	after 10 days
	0.35	0.35	0.0204124
	0.35
	0.325
	0.375
	after 13 days
	0.4	0.4125	0.0144338
	0.4
	0.425
	0.425
	after 17 days
	0.45	0.48125	0.0239357
	0.5
	0.475
	0.5
	after 20 days
	0.55	0.56875	0.0239357
	0.575
	0.6
	0.55
	after 24 days	0.65	0.025
	0.65
	0.625
	0.675
	0.7
	after 27 days	0.7875	0.0478714
	0.75
	0.75
	0.8
	0.85
	after 31 days
	0.975	0.98125	0.0239357
	1
	0.95
	1
With what?	after 3 days	Average	STDEV
H273H #16	0.25	0.2625	0.0322749
	0.3
	0.275
	0.225
	after 6 days
	0.3	0.3125	0.025
	0.35
	0.3
	0.3
	after 10 days
	0.35	0.3625	0.025
	0.35
	0.4
	0.35
	after 13 days
	0.4	0.43125	0.0375
	0.475
	0.4
	0.45
	after 17 days
	0.5	0.5125	0.025
	0.5
	0.5
	0.55
	after 20 days
	0.6	0.625	0.0288675
	0.6
	0.65
	0.65
	after 24 days	0.73125	0.0288675
	0.75
	0.75
	0.7
	0.725
	after 27 days	0.83125	0.0239357
	0.8
	0.85
	0.85
	0.825
	after 31 days
	1	0.99375	0.0125
	1
	1
	0.975
With what?	after 3 days	Average	STDEV
H273H 22/23 #5	0.25	0.25	0
	0.25
	0.25
	0.25
	after 6 days
	0.3	0.275	0.0288675
	0.25
	0.3
	0.25
	after 10 days
	0.3	0.29375	0.0125
	0.3
	0.3
	0.275
	after 13 days
	0.325	0.325	0.0204124
	0.3
	0.325
	0.35
	after 17 days
	0.35	0.34375	0.0125
	0.35
	0.35
	0.325
	after 20 days
	0.4	0.3875	0.0144338
	0.375
	0.4
	0.375
	after 24 days	0.40625	0.0125
	0.4
	0.4
	0.4
	0.425
	after 27 days	0.425	0.0288675
	0.45
	0.4
	0.4
	0.45
	after 31 days
	0.45	0.44375	0.0125
	0.45
	0.45
	0.425
With what?	after 3 days	Average	STDEV
H273H 22/23 #6	0.2	0.2125	0.025
	0.25
	0.2
	0.2
	after 6 days
	0.25	0.25625	0.0125
	0.275
	0.25
	0.25
	after 10 days
	0.25	0.275	0.0204124
	0.3
	0.275
	0.275
	after 13 days
	0.3	0.29375	0.0125
	0.3
	0.3
	0.275
	after 17 days
	0.325	0.3125	0.0144338
	0.325
	0.3
	0.3
	after 20 days
	0.35	0.3375	0.0144338
	0.325
	0.325
	0.35
	after 24 days	0.35625	0.0144338
	0.35
	0.375
	0.35
	0.35
	after 27 days	0.3875	0.0144338
	0.375
	0.375
	0.4
	0.4
	after 31 days
	0.4	0.40625	0.0125
	0.425
	0.4
	0.4

## Sheet: Figure 2E
	Count	Sterror	p-value
Vector	21	1.1547
R273H	81	1.52753	6.18224e-06
R273H 22/23	39	2.3094	0.00222605
		Average
Vector	19	21
	21
	23
R273H	78	81
	82
	83
R273H 22/23	35	39
	39
	43

## Sheet: Figure 3A
Sample	Super		mCCNA2 ChIP		NORM	STDEV
p53 -/- 421	1.488e-06	1.622e-06	5.493e-12	3.429e-12	2.86881e-06	9.38565e-07
p53 -/- IgG	1.049e-06	1.588e-06	4.469e-12	3.369e-12	2.97232e-06	5.89926e-07	0.965176
R172H 421	1.42e-06	1.412e-06	5.8237e-11	5.536e-11	4.01119e-05	1.43669e-06
R172H IgG	1.591e-06	1.571e-06	2.982e-12	4.604e-12	2.39911e-06	7.25444e-07	16.7195
TKI 421	2.501e-06	2.145e-06	1.659e-11	2.022e-11	7.92294e-06	1.10495e-06
TKI IgG	2.836e-06	2.305e-06	5.658e-12	5.316e-12	2.1346e-06	9.40792e-08	3.71167
			3.53248e-06	2.20514e-06
			3.38946e-06	2.55518e-06
			4.11278e-05	3.9096e-05		0.00105991
			1.88615e-06	2.91208e-06
			7.14163e-06	8.70426e-06		0.0387643
			2.20113e-06	2.06808e-06
Sample	Super		mChk1 ChIP		NORM	STDEV
p53 -/- 421	0.009182	0.008597	1.632e-06	1.382e-06	0.000169526	1.9886e-05
p53 -/- IgG	0.006933	0.008171	5.511e-07	2.958e-07	5.60712e-05	2.39042e-05	3.0234
R172H 421	0.008373	0.007585	1.872e-05	1.814e-05	0.00230981	5.14002e-05
R172H IgG	0.009085	0.009293	2.97e-06	2.75e-06	0.000311242	1.69293e-05	7.42128
TKI 421	0.01638	0.01453	4.97e-06	3.235e-06	0.000265448	7.93808e-05
TKI IgG	0.01303	0.01363	3.349e-06	3.62e-06	0.000261403	1.43755e-05	1.01548
			0.000183587	0.000155464
			7.2974e-05	3.91684e-05
			0.00234616	0.00227347		0.000331372
			0.000323213	0.000299271
			0.000321579	0.000209317		0.239236
			0.000251238	0.000271568

## Sheet: Figure 3B
Sample	Super		CCNA2 ChIP		NORM	STDEV
Bam neo p53	7.647e-07	1.214e-07	1.305e-06	1.904e-06	3.62149	0.956003
Bam neo IgG	5.868e-07	4.781e-07	1.565e-06	1.7884e-06	3.14903	0.296681
273H p53	3.458e-08	3.474e-08	1.957e-06	2.01956e-06	57.3652	1.27622
273H IgG	1.056e-07	1.055e-07	8.478e-07	8.7996e-07	8.18456	0.215448
273H 22/23 p53	8.253e-08	7.418e-08	4.59e-07	4.958e-07	6.09278	0.332098
273H 22/23 IgG	6.635e-08	1.156e-07	4.365e-07	2.615e-07	3.83622	1.36019
			2.94549	4.29748
			2.93924	3.35881
			56.4628	58.2676		0.000439865
			8.03221	8.3369
			5.85795	6.32761		0.0745919
			4.79802	2.87442
Sample	Super		Chk1 (3)		NORM	STDEV
Bam neo p53	0.04403	0.03321	3.982e-06	3.81e-06	0.00010088	3.14921e-06
Bam neo IgG	0.03851	0.03351	4.479e-06	4.397e-06	0.000123244	1.61018e-06
273H p53	0.02807	0.04625	2.723e-05	2.88e-05	0.000753902	2.98751e-05
273H IgG	0.01907	0.02222	1.566e-06	2.692e-06	0.000103124	3.85663e-05
273H 22/23 p53	0.1191	0.07729	6.491e-06	6.862e-06	6.79923e-05	2.67159e-06
273H 22/23 IgG	0.1458	0.1265	3.131e-06	3.625e-06	2.48109e-05	2.56563e-06
			0.000103107	9.86535e-05
			0.000124382	0.000122105
			0.000732777	0.000775027		0.00105644
			7.58537e-05	0.000130395
			6.61032e-05	6.98814e-05		0.00779187
			2.29967e-05	2.6625e-05

## Sheet: Figure 3C
	Sample	Super		CCNA2 ChIP		NORM	STERROR
HC5	p53-p53	8.05e-09	8.114e-09	5.017e-09	5.143e-09	0.579166	6.3e-11
	IgG-IgG	9.618e-09	3.93e-09	1.218e-09	2.799e-09	0.296501	7.905e-10
H175H	p53-p53	1.029e-08	2.062e-08	5.1501e-08	5.9053e-08	3.41443	3.776e-09
	IgG-IgG	1.531e-08	4.205e-09	4.794e-09	1.533e-09	0.324212	1.6305e-09
H175H 22/23	p53-p53	2.07e-08	1.199e-08	5.185e-09	7.219e-09	0.379443	1.017e-09
	IgG-IgG	8.623e-09	4.718e-09	3.923e-09	3.79e-09	0.578143	6.65e-11
HC5	8.082e-09	0.620762	0.636352
H175H	1.5455e-08	3.33232	3.82096		0.00680514
H175H 22/23	1.6345e-08	0.317222	0.441664		0.0579138
		0.179805	0.413198
		0.491314	0.15711
		0.588112	0.568173
	Sample	Super		CCNA2 ChIP		NORM	STERROR
HC5	p53-p53	3.513e-05	3.908e-05	5.021e-07	1.217e-06	0.0231653	3.5745e-07
	IgG-IgG	3.452e-05	3.337e-05	5.132e-07	5.753e-07	0.0160333	3.105e-08
H175H	p53-p53	4.571e-05	4.044e-05	9.5e-06	6.736e-06	0.188462	1.382e-06
	IgG-IgG	3.825e-05	3.682e-05	1.078e-06	9.389e-07	0.0268669	6.955e-08
H175H 22/23	p53-p53	5.469e-05	6.228e-05	9.4e-07	1.307e-06	0.0192101	1.835e-07
	IgG-IgG	4.088e-05	3.924e-05	1.414e-06	5.084e-07	0.023994	4.528e-07
HC5	3.7105e-05	0.0135319	0.0327988
H175H	4.3075e-05	0.220546	0.156378		0.0387016
H175H 22/23	5.8485e-05	0.0160725	0.0223476		0.733903
		0.0151186	0.016948
		0.0287199	0.025014
		0.0352971	0.012691

## Sheet: Figure 3D
Sample	OD	Amt	H2O	Luc Reading	Average	Fold	STERROR		Luc Readings		Chk1
Bam siEts2 #1-Chk1 prom 1	0.166	13.012	6.98795	5.528	5.47067	0.871079	0.136414		Vector	siEts2#1	5.47067
Bam siEts2 #1-Chk1 prom 2	0.179	12.067	7.93296	5.673						siEts2#2	6.47
Bam siEts2 #1-Chk1 prom 3	0.158	13.6709	6.32911	5.211						siSp1 #1	6.677
R273H siEts2 #1-Chk1 prom 1	0.163	13.2515	6.74847	24.83	22.0933	0.805053	1.37819			siSp1 #2	5.538
R273H siEts2 #1-Chk1 prom 2	0.164	13.1707	6.82927	21.01						siVDR #1	11.1733
R273H siEts2 #1-Chk1 prom 3	0.175	12.3429	7.65714	20.44						siVDR #2	11.1467
Bam siEts2 #2-Chk1 prom 1	0.148	14.5946	5.40541	5.983	6.47	1.0302	0.389478			siControl	6.28033
Bam siEts2 #2-Chk1 prom 2	0.146	14.7945	5.20548	6.187					p53-R273H	siEts2#1	22.0933
Bam siEts2 #2-Chk1 prom 3	0.153	14.1176	5.88235	7.24						siEts2#2	25.1067
R273H siEts2 #2-Chk1 prom 1	0.154	14.026	5.97403	28.46	25.1067	0.914855	2.33709			siSp1 #1	6.47667
R273H siEts2 #2-Chk1 prom 2	0.133	16.2406	3.7594	26.25						siSp1 #2	7.63833
R273H siEts2 #2-Chk1 prom 3	0.135	16	4	20.61						siVDR #1	19.35
Bam siSp1 #1-Chk1 prom 1	0.17	12.7059	7.29412	6.539	6.677	1.06316	0.104096			siVDR #2	23.19
Bam siSp1 #1-Chk1 prom 2	0.183	11.8033	8.19672	6.611						siControl	27.4433
Bam siSp1 #1-Chk1 prom 3	0.157	13.758	6.24204	6.881
R273H siSp1 #1-Chk1 prom 1	0.151	14.3046	5.69536	6.35	6.47667	0.236001	1.12185		Fold Inhibition		Chk1
R273H siSp1 #1-Chk1 prom 2	0.153	14.1176	5.88235	4.6					Vector	siEts2#1	1.148
R273H siSp1 #1-Chk1 prom 3	0.158	13.6709	6.32911	8.48						siEts2#2	0.970685
Bam siSp1 #2-Chk1 prom 1	0.15	14.4	5.6	5.365	5.538	0.8818	0.0877439			siSp1 #1	0.940592
Bam siSp1 #2-Chk1 prom 2	0.154	14.026	5.97403	5.599						siSp1 #2	1.13404
Bam siSp1 #2-Chk1 prom 3	0.151	14.3046	5.69536	5.65						siVDR #1	0.562082
R273H siSp1 #2-Chk1 prom 1	0.139	15.5396	4.46043	9.51	7.63833	0.278331	1.05021			siVDR #2	0.563427
R273H siSp1 #2-Chk1 prom 2	0.142	15.2113	4.78873	5.877						siControl	1
R273H siSp1 #2-Chk1 prom 3	0.108	20	0	7.528					p53-R273H	siEts2#1	1.24215
Bam siVDR #1-Chk1 prom 1	0.145	14.8966	5.10345	11.41	11.1733	1.7791	0.262064			siEts2#2	1.09307
Bam siVDR #1-Chk1 prom 2	0.149	14.4966	5.50336	10.65						siSp1 #1	4.23726
Bam siVDR #1-Chk1 prom 3	0.156	13.8462	6.15385	11.46						siSp1 #2	3.59284
R273H siVDR #1-Chk1 prom 1	0.13	16.6154	3.38462	17.26	19.35	0.705089	1.73321			siVDR #1	1.41826
R273H siVDR #1-Chk1 prom 2	0.138	15.6522	4.34783	22.79						siVDR #2	1.18341
R273H siVDR #1-Chk1 prom 3	0.136	15.8824	4.11765	18						siControl	1
Bam siVDR #2-Chk1 prom 1	0.159	13.5849	6.41509	11.75	11.1467	1.77485	0.497404
Bam siVDR #2-Chk1 prom 2	0.165	13.0909	6.90909	10.16
Bam siVDR #2-Chk1 prom 3	0.144	15	5	11.53
R273H siVDR #2-Chk1 prom 1	0.142	15.2113	4.78873	21.29	23.19	0.845014	1.84033
R273H siVDR #2-Chk1 prom 2	0.147	14.6939	5.30612	21.41
R273H siVDR #2-Chk1 prom 3	0.148	14.5946	5.40541	26.87
Bam siControl-Chk1 prom 1	0.16	13.5	6.5	6.171	6.28033	1	0.363249
Bam siControl-Chk1 prom 2	0.181	11.9337	8.0663	6.957
Bam siControl-Chk1 prom 3	0.158	13.6709	6.32911	5.713
R273H siControl-Chk1 prom 1	0.156	13.8462	6.15385	24.7	27.4433	1	1.52016
R273H siControl-Chk1 prom 2	0.151	14.3046	5.69536	27.68
R273H siControl-Chk1 prom 3	0.157	13.758	6.24204	29.95

## Sheet: Figure 4G
	Sample	Super		CCNA ChIP		NORM	STDEV
p53 -/-	p53-Med17	1.037e-07	1.968e-07	3.803e-09	3.731e-09	0.0250715	0.000338847
	p53-p53	5.48e-08	1.019e-07	1.67e-09	1.775e-09	0.0219847	0.000947622
	p53-IgG	1.49e-07	9.034e-08	3.804e-09	3.531e-09	0.0306468	0.0016131
	IgG-Med17	5.583e-08	5.36e-08	3.397e-09	7.455e-10	0.0378552	0.0342665
	IgG-p53	4.944e-08	8.213e-08	7.015e-10	5.145e-09	0.0444364	0.0477621
	IgG-IgG	1.331e-07	1.319e-07	1.64e-09	1.71e-09	0.0126415	0.000373566
R172H	p53-Med17	2.503e-07	1.148e-08	5.48e-08	6.58e-08	0.460692	0.0594253
	p53-p53	9.112e-08	1.14e-07	1.31e-07	1.47e-07	1.3553	0.110313
	p53-IgG	1.774e-07	1.602e-07	5.234e-10	3.884e-11	0.0016654	0.00202983
	IgG-Med17	1.112e-08	1.416e-08	1.14e-10	1.89e-10	0.0119858	0.00419565
	IgG-p53	6.872e-08	1.249e-07	2.381e-09	2.788e-09	0.0266966	0.00297276
	IgG-IgG	8.012e-08	1.906e-07	2.09e-09	2.225e-09	0.015939	0.000705226
R172H 25/26	p53-Med17	1.83e-07	1.155e-07	3.452e-09	3.79e-09	0.0242613	0.00160135
	p53-p53	4.713e-08	1.334e-07	8.11e-09	1.786e-09	0.0548164	0.0495402
	p53-IgG	9.125e-08	1.677e-07	4.42e-09	5.842e-09	0.0396293	0.00776602
	IgG-Med17	6.147e-08	1.225e-07	2.798e-10	1.552e-10	0.00236452	0.000957825
	IgG-p53	8.853e-08	1.67e-11	3.678e-09	4.01e-09	0.0868242	0.0053025
	IgG-IgG	4.375e-08	1.078e-07	1.781e-09	1.458e-09	0.0213725	0.00301413
				0.0253111	0.0248319
				0.0213146	0.0226548
				0.0317874	0.0295061
				0.0620854	0.0136251
				0.0106635	0.0782093
				0.0123774	0.0129057
				0.418672	0.502712		0.00917697		0.023129	0.0253936		0.556366
				1.2773	1.43331		0.00340537		0.0898466	0.0197862		0.447645
				0.00310071	0.000230095				0.0341379	0.0451207
				0.00901899	0.0149525				0.0030418	0.00168723
				0.0245946	0.0287987				0.0830748	0.0905737
				0.0154403	0.0164376				0.0235038	0.0192412
	Sample	Super		Chk1 ChIP		NORM	STDEV
p53 -/-	p53-Med17	0.191	28.35	1.25e-05	3.717e-05	1.7403e-06	1.2224e-06
	p53-p53	2.762	33.6	7.69e-05	7.122e-05	4.07348e-06	2.2091e-07
	p53-IgG	2.087	10.24	4.732e-06	4.91e-06	7.82185e-07	2.0421e-08
	IgG-Med17	0.6179	9.179	3.754e-05	3.67e-05	7.57791e-06	1.21257e-07
	IgG-p53	5.61	114.5	0.0003973	0.00057	8.05345e-06	2.03343e-06
	IgG-IgG	0.6433	8.028	0.0001056	5.288e-05	1.82764e-05	8.59817e-06
R172H	p53-Med17	506.9	5.863	0.076	0.06383	0.000272699	3.35652e-05
	p53-p53	106.1	0.2383	0.03536	0.03497	0.00066138	5.18669e-06
	p53-IgG	20.25	8.321	0.000482	0.0004054	3.10595e-05	3.79156e-06
	IgG-Med17	93.23	0.1063	5.245e-05	0.0001792	2.48189e-06	1.92049e-06
	IgG-p53	28.69	25.03	0.0002535	0.0001501	7.51303e-06	2.72207e-06
	IgG-IgG	24.05	179.9	5.79e-05	5.06e-05	5.31993e-07	5.06191e-08
R172H 25/26	p53-Med17	3.076	0.8033	3.39e-05	3.614e-05	1.80548e-05	8.16601e-07
	p53-p53	503.6	0.9099	0.003257	0.001208	8.85017e-06	5.74364e-06
	p53-IgG	0.005409	42.37	0.0002894	0.0001102	9.43e-06	5.98052e-06
	IgG-Med17	96.62	0.05877	0.00221	0.00287	5.25451e-05	9.65446e-06
	IgG-p53	87.48	40.9	0.000477	0.0004904	7.53544e-06	1.47612e-07
	IgG-IgG	9.908	4.345	1.358e-05	1.304e-05	1.86768e-06	5.358e-08
				8.75933e-07	2.60467e-06			1.12389e-06	3.83988e-06
				4.22969e-06	3.91728e-06			9.43783e-06	5.58824e-06
				7.67746e-07	7.96625e-07			5.67786e-07	4.962e-07
				7.66365e-06	7.49217e-06			1.74774e-05	1.86322e-05
				6.6156e-06	9.4913e-06			1.29115e-05	4.78881e-06
				2.43562e-05	1.21966e-05			1.36589e-05	5.20113e-06
				0.000296433	0.000248965		0.00759534	4.57184e-05	5.93719e-05		0.00403519
				0.000665047	0.000657712		3.11875e-05	7.43106e-06	7.63982e-06		0.22898
				3.37405e-05	2.83784e-05			1.90556e-06	1.82979e-06
	Sample	Super		CCNA2 ChIP		NORM	STDEV
HC5	p53-Med17	2.828e-09	8.161e-09	1.54e-06	1.985e-06	320.775	57.2686
	p53-p53	4.777e-09	5.829e-08	4.912e-06	3.227e-06	129.053	37.7844
	p53-IgG	6.302e-09	2.016e-08	1.771e-06	2.143e-06	147.91	19.8809
	IgG-Med17	7.678e-09	2.393e-08	2.41e-06	4.256e-06	210.896	82.5942
	IgG-p53	9.936e-09	2.716e-08	1.826e-06	1.722e-06	95.6437	3.9648
	IgG-IgG	2.866e-08	2.269e-09	2.34e-06	2.473e-06	155.614	6.08136
H273H	p53-Med17	1.327e-08	1.657e-08	2.629e-05	2.28e-05	1645.11	165.402
	p53-p53	3.932e-09	7.133e-08	9.039e-05	9.248e-05	2429.78	39.2722
	p53-IgG	1.434e-08	1.598e-08	5.163e-06	3.958e-06	300.825	56.2047
	IgG-Med17	5.453e-09	1.133e-08	4.862e-07	1.856e-06	139.558	115.426
	IgG-p53	5.702e-08	2.83e-08	3.695e-06	1.459e-06	60.4079	37.0626
	IgG-IgG	4.847e-09	1.255e-08	1.83e-06	2.577e-06	253.32	60.7241
H273H 22/23	p53-Med17	2.813e-08	1.018e-08	2.799e-07	4.585e-07	19.2743	6.59302
	p53-p53	8.698e-09	1.165e-08	3.524e-07	6.112e-07	47.356	17.987
	p53-IgG	2.679e-08	3.051e-09	1.105e-06	1.322e-06	81.3311	10.284
	IgG-Med17	3.324e-08	5.71e-09	2.955e-06	1.772e-06	121.361	42.9529
	IgG-p53	2.254e-08	1.589e-08	4.642e-06	6.023e-06	277.518	50.8204
	IgG-IgG	2.4e-08	1.937e-08	1.451e-06	1.24e-06	62.0475	6.88031
				280.28	361.27			57.9396	221.176
				155.771	102.336			86.6151	34.2007
				133.852	161.968			210.381	296.258
				152.493	269.299			14.6124	23.9363
				98.4473	92.8402			34.6373	60.0747
				151.314	159.915			74.0592	88.6029
				1762.06	1528.15		0.00862157	151.733	90.9884
				2402.01	2457.55		0.000280421	241.582	313.453
				340.567	261.082			66.9126	57.1824
	Sample	Super		Chk1 ChIP		NORM	STERROR
HC5	p53-Med17	0.003097	0.003683	1.367e-05	2.746e-05	0.00606637	0.00203392
	p53-p53	0.001461	2.23e-05	8.5e-06	6.8e-06	0.0103148	0.00114609
	p53-IgG	0.0158	0.002017	3.999e-05	3.536e-05	0.00422911	0.000259864
	IgG-Med17	0.002562	0.001518	3.276e-05	1.475e-05	0.0116446	0.00441422
	IgG-p53	0.00357	0.003976	3.444e-05	1.888e-05	0.007066	0.00206202
	IgG-IgG	0.001191	0.0007405	1.418e-05	1.22e-05	0.0136578	0.00102511
H273H	p53-Med17	0.0006502	0.001115	4.992e-05	4.007e-05	0.0509801	0.0055801
	p53-p53	0.004839	0.003583	0.0003253	0.0003674	0.0822489	0.00499881
	p53-IgG	0.01144	0.007305	1.473e-05	9.167e-05	0.00567618	0.00410456
	IgG-Med17	0.009289	0.002118	6.66e-06	1.393e-05	0.00180503	0.000637328
	IgG-p53	0.003381	0.002797	1.426e-05	1.458e-05	0.00466818	5.17967e-05
	IgG-IgG	0.004817	0.003523	2.95e-05	2.944e-05	0.00706715	7.19424e-06
H273H 22/23	p53-Med17	0.005538	0.003096	1.262e-05	1.881e-05	0.00364026	0.000716933
	p53-p53	0.004827	0.008154	2.216e-05	5.445e-05	0.0059017	0.00248748
	p53-IgG	0.003272	0.003286	2.979e-05	6.042e-05	0.0137557	0.00467063
	IgG-Med17	0.01385	0.003572	4.396e-05	1.876e-05	0.00360005	0.00144645
	IgG-p53	0.003645	0.004543	4.96e-06	3.216e-05	0.00453346	0.00332193
	IgG-IgG	0.002864	0.00373	3.172e-05	3.206e-05	0.00967243	5.1562e-05
				0.00403245	0.00810029			0.0011677	0.00244236
				0.0114609	0.00916875			0.00461638	0.00471997
				0.00448897	0.00396924			0.00707434	0.00705995
				0.0160588	0.00723039			0.00292333	0.00435719
				0.00912801	0.00500398			0.00341422	0.00838918
				0.0146829	0.0126327			0.00908509	0.0184263
				0.0565602	0.0454		0.0170408	0.00504649	0.0021536
				0.0772501	0.0872477		0.0050445	0.00121153	0.0078554
				0.00157162	0.00978074			0.00962087	0.00972399

## Sheet: Figure 4H
	Sample	Super		p21 ChIP		NORM	STERROR
H460	p53-Med17	0.000158	0.0001608	3.283e-05	3.301e-05	0.206524	0.000564617
	p53-p53	0.000199	0.0002091	8.98e-05	8.3598e-05	0.424891	0.0151973
	p53-PLK3	0.0001822	0.0001669	6.306e-05	6.189e-05	0.35792	0.00335148
	p53-IgG	0.0001412	0.0001504	5.611e-06	6.805e-06	0.0425789	0.00409465
	IgG-Med17	0.0001815	0.0001045	7.075e-06	8.929e-06	0.055958	0.00648252
	IgG-p53	0.0001228	0.0001708	5.736e-06	4.861e-06	0.0360933	0.00298025
	IgG-PLK3	0.0001319	0.0001501	6.088e-06	3.695e-06	0.0346915	0.00848582
	IgG-IgG	0.000159	0.0001564	4.775e-06	4.585e-06	0.0296766	0.00060241
HCT116+/+	p53-Med17	5.529e-06	5.217e-06	1.321e-07	1.526e-07	0.0264936	0.00190769
	p53-p53	5.225e-06	5.231e-06	1.2568e-07	1.2015e-07	0.0235109	0.000528883
	p53-PLK3	6.3e-06	4.415e-06	1.128e-07	1.215e-07	0.0218665	0.000811946
	p53-IgG	7.231e-06	8.596e-06	5.423e-08	5.21e-08	0.00671827	0.00013458
	IgG-Med17	9.329e-06	9.166e-06	1.09e-07	8.137e-08	0.0102931	0.00149392
	IgG-p53	1.008e-05	1.122e-05	5.84e-08	8.447e-08	0.00670751	0.00122394
	IgG-PLK3	7.368e-06	8.561e-06	6.802e-08	4.861e-08	0.00732187	0.00121853
	IgG-IgG	6.629e-06	6.259e-06	4.47e-08	4.218e-08	0.00674115	0.000195531
				0.20596	0.207089		0.00186251
				0.440088	0.409694		0.00158285
				0.361272	0.354569		0.000795794
				0.0384842	0.0466735
				0.0494755	0.0624406
				0.0390736	0.0331131
				0.0431773	0.0262057
				0.030279	0.0290742
				0.0245859	0.0284013		0.0216459
				0.0240398	0.022982		0.00623735
				0.0210546	0.0226785		0.00998367
				0.00685285	0.00658369
				0.011787	0.00879913
				0.00548357	0.00793146
				0.0085404	0.00610333
				0.00693669	0.00654562
+Dox reChIP	Sample	Super		p21 ChIP		NORM	STERROR
H460	p53-Med17	0.0001988	0.0002111	0.00013046	0.00013722	0.653037	0.0164918
	p53-p53	0.0002944	0.0003031	0.0002744	0.000273107	0.91633	0.00216402
	p53-PLK3	0.0002843	0.0003279	0.00025238	0.00025948	0.836099	0.0115975
	p53-IgG	0.0003918	0.0005226	4.51e-05	4.68e-05	0.100503	0.00185914
	IgG-Med17	0.0004086	0.000456	4.98e-05	5.171e-05	0.117407	0.00220911
	IgG-p53	0.0004868	0.000456	4.23e-05	4.08e-05	0.0881417	0.00159101
	IgG-PLK3	0.0004531	0.0004257	2.56e-05	2.727e-05	0.0601616	0.00190032
	IgG-IgG	0.0004533	5.161e-10	2.972e-05	2.889e-05	0.129296	0.00183101
HCT116+/+	p53-Med17	1.459e-05	1.06844e-05	0.001879	0.001678	140.735	7.95271
	p53-p53	6.0214e-06	6.04911e-06	0.001294	0.001313	215.981	1.57408
	p53-PLK3	7.142e-06	7.2356e-06	0.001314	0.00128	180.42	2.36479
	p53-IgG	1.039e-05	1.093e-05	0.0001031	0.0001444	11.6088	1.93715
	IgG-Med17	1.841e-05	1.752e-05	0.0002066	0.000266	13.1534	1.65321
	IgG-p53	5.9814e-06	5.816e-06	0.0001064	0.0001049	17.9107	0.127147
	IgG-PLK3	9.998e-06	9.703e-06	0.000213312	0.00021922	21.9548	0.299883
	IgG-IgG	1.07975e-05	1.239e-05	0.0001715	0.0001499	13.8609	0.931536
				0.636545	0.669529		0.000963613
				0.918494	0.914166		1.05179e-05
				0.824502	0.847697		0.000229315
				0.0986439	0.102362
				0.115198	0.119616
				0.0897327	0.0865507
				0.0582613	0.0620619
				0.131127	0.127465
				148.688	132.783		0.00402898
				214.407	217.555		6.35625e-05
				182.784	178.055		0.000226204
				9.67167	13.546
				11.5001	14.8066
				18.0379	17.7836
				21.6549	22.2547
				14.7925	12.9294

## Sheet: Figure 5A
Sample	OD	Amt	H2O	Luc Reading	Average	Fold	STERROR
Bam CCNA prom-1	0.214	18.972	1.02804	4.684	4.63867	1	0.194736			Luc Reading	STERROR	p-value
Bam CCNA prom-2	0.218	18.6239	1.37615	4.951					Vector	4.63867	0.194736
Bam CCNA prom-3	0.222	18.2883	1.71171	4.281					p53-WT	3.82267	0.0707445	0.0169819
p53-WT CCNA prom-1	0.203	20	0	3.935	3.82267	0.824087	0.0707445		p53-R273H	29.3767	0.611292	2.70208e-06
p53-WT CCNA prom-2	0.212	19.1509	0.849057	3.692					p53-R273H 22/23	9.388	0.115541	0.000125671
p53-WT CCNA prom-3	0.207	19.6135	0.386473	3.841					Med17	3.38667	0.0741807	0.00386346
p53-R273H CCNA prom-1	0.222	18.2883	1.71171	30.52	29.3767	6.333	0.611292		WT + Med17	5.53	0.208668	0.0354277
p53-R273H CCNA prom-2	0.21	19.3333	0.666667	28.43					R273H + Med17	30.5067	1.26514	3.53945e-05
p53-R273H CCNA prom-3	0.212	19.1509	0.849057	29.18					R273H 22/23 + Med17	10.299	0.0310054	8.76611e-06
p53-R273H 22/23 CCNA prom-1	0.217	18.7097	1.29032	9.882	9.388	2.02386	0.258661		WT-Med17	5.263	0.0141067	0.032974
p53-R273H 22/23 CCNA prom-2	0.216	18.7963	1.2037	9.008					R273H-Med17	29.6333	1.0664	2.09657e-05
p53-R273H 22/23 CCNA prom-3	0.216	18.7963	1.2037	9.274					R273H 22/23-Med17	28.12	1.39289	7.54086e-05
Med17 CCNA prom-1	0.21	19.3333	0.666667	3.25	3.38667	0.730095	0.0741807
Med17 CCNA prom-2	0.212	19.1509	0.849057	3.405
Med17 CCNA prom-3	0.212	19.1509	0.849057	3.505
WTp53 + Med17 CCNA prom-1	0.228	17.807	2.19298	5.868	5.53	1.19215	0.208668
WTp53 + Med17 CCNA prom-2	0.212	19.1509	0.849057	5.573
WTp53 + Med17 CCNA prom-3	0.221	18.371	1.62896	5.149
R273H + Med17 CCNA prom-1	0.204	19.902	0.0980392	28.36	30.5067	6.5766	1.26514
R273H + Med17 CCNA prom-2	0.217	18.7097	1.29032	30.42
R273H + Med17 CCNA prom-3	0.223	18.2063	1.79372	32.74
R273H 22/23 + Med17 CCNA prom-1	0.211	19.2417	0.758294	10.269	10.299	2.22025	0.0310054
R273H 22/23 + Med17 CCNA prom-2	0.219	18.5388	1.46119	10.267
R273H 22/23 + Med17 CCNA prom-3	0.224	18.125	1.875	10.361
WTp53-Med17 CCNA prom-1	0.216	18.7963	1.2037	5.252	5.263	1.13459	0.0141067
WTp53-Med17 CCNA prom-2	0.227	17.8855	2.11454	5.246
WTp53-Med17 CCNA prom-3	0.226	17.9646	2.0354	5.291
R273H-Med17 CCNA prom-1	0.218	18.6239	1.37615	29.39	29.6333	6.38833	1.0664
R273H-Med17 CCNA prom-2	0.222	18.2883	1.71171	31.59
R273H-Med17 CCNA prom-3	0.224	18.125	1.875	27.92
R273H 22/23-Med17 CCNA prom-1	0.23	17.6522	2.34783	25.92	28.12	6.06209	1.39289
R273H 22/23-Med17 CCNA prom-2	0.23	17.6522	2.34783	27.74
R273H 22/23-Med17 CCNA prom-3	0.224	18.125	1.875	30.7
Sample	OD	Amt	H2O	Luciferase	Average	Fold	STERROR
Bam Chk1 prom-1	0.145	13.5172	6.48276	5.292	5.316	1	0.240477		Chk1 Promoter	Luc Reading	STERROR	p-value
Bam Chk1 prom-2	0.162	12.0988	7.90123	5.744					Vector	5.316	0.240477
Bam Chk1 prom-3	0.169	11.5976	8.40237	4.912					p53-WT	1.37567	0.115868	0.000122596
WT Chk1 prom-1	0.112	17.5	2.5	1.152	1.37567	0.258779	0.115868		p53-R273H	12.4133	0.352247	7.63987e-05
WT Chk1 prom-2	0.108	18.1481	1.85185	1.435					p53-R273H 22/23	5.30333	0.189766	0.968999
WT Chk1 prom-3	0.115	17.0435	2.95652	1.54					Med17	6.57167	0.131535	0.0101753
R273H Chk1 prom-1	0.144	13.6111	6.38889	11.71	12.4133	2.33509	0.352247		WT + Med17	1.072	0.025658	6.19205e-05
R273H Chk1 prom-2	0.142	13.8028	6.19718	12.73					R273H + Med17	12.78	0.011547	6.44993e-06
R273H Chk1 prom-3	0.138	14.2029	5.7971	12.8					R273H 22/23 + Med17	4.81967	0.410725	0.355902
R273H 22/23 Chk1 prom-1	0.154	12.7273	7.27273	5.6	5.30333	0.997617	0.189766		WT-Med17	5.821	0.233447	0.20634
R273H 22/23 Chk1 prom-2	0.156	12.5641	7.4359	4.95					R273H-Med17	12.69	0.238956	2.64305e-05
R273H 22/23 Chk1 prom-3	0.146	13.4247	6.57534	5.36					R273H 22/23-Med17	11.82	0.19	2.91494e-05
Med17 Chk1 prom-1	0.15	13.0667	6.93333	6.784	6.57167	1.23621	0.131535
Med17 Chk1 prom-2	0.154	12.7273	7.27273	6.331
Med17 Chk1 prom-3	0.148	13.2432	6.75676	6.6
WT + Med17 Chk1 prom-1	0.108	18.1481	1.85185	1.107	1.072	0.201655	0.025658
WT + Med17 Chk1 prom-2	0.098	20	0	1.087
WT + Med17 Chk1 prom-3	0.099	19.798	0.20202	1.022
R273H + Med17 Chk1 prom-1	0.131	14.9618	5.03817	12.8	12.78	2.40406	0.011547
R273H + Med17 Chk1 prom-2	0.138	14.2029	5.7971	12.78
R273H + Med17 Chk1 prom-3	0.135	14.5185	5.48148	12.76
R273H 22/23 + Med17 Chk1 prom-1	0.145	13.5172	6.48276	5.641	4.81967	0.906634	0.410725
R273H 22/23 + Med17 Chk1 prom-2	0.151	12.9801	7.01987	4.397
R273H 22/23 + Med17 Chk1 prom-3	0.14	14	6	4.421
WT-Med17 Chk1 prom-1	0.156	12.5641	7.4359	5.355	5.821	1.095	0.233447
WT-Med17 Chk1 prom-2	0.165	11.8788	8.12121	6.029
WT-Med17 Chk1 prom-3	0.157	12.4841	7.51592	6.079
R273H-Med17 Chk1 prom-1	0.157	12.4841	7.51592	12.38	12.69	2.38713	0.238956
R273H-Med17 Chk1 prom-2	0.157	12.4841	7.51592	13.16
R273H-Med17 Chk1 prom-3	0.148	13.2432	6.75676	12.53
R273H 22/23-Med17 Chk1 prom-1	0.168	11.6667	8.33333	12.08	11.82	2.22348	0.19
R273H 22/23-Med17 Chk1 prom-2	0.159	12.327	7.67296	11.93
R273H 22/23-Med17 Chk1 prom-3	0.162	12.0988	7.90123	11.45

[truncated: 41 more sheets: Figure 5C, Figure 5D, Figure 5E, Figure 5F, Figure 5G, Figure 5H, Figure 6A, Figure 6B, Figure 6C, Figure 6D, Figure 6E, Figure 7A, Figure 7B, Figure 7C, Figure 7D, Figure 7F, Figure 7G, Figure 8A, Figure 8B, Figure 8C …]
